# Supplementary material for: Signatures of selection for bonamiosis resistance in European flat oyster (Ostrea edulis): New genomic tools for breeding programs and management of natural resources
Source: Evol Appl. 2019 Jul 5;12(9):1781–96. doi: 10.1111/eva.12832 (PMC6752124; doi:10.1111/eva.12832)
Supplement: Supplementary file 1 [file EVA-12-1781-s001.xlsx]

## Sheet: Suplementary Table 1
Table S1. SNP name, annotation, external PCR primer sequences (F= forward, R= Reverse),variants detected for each tested marker, sense (F: Forward; R: Reverse), sequence of tailed extension primers (showing tails in lower case) and sequences containing SNP (SNP location between brackets) are shown. The 37 loci validated with the Sequenom methodology are shown in bold letters.
SNP Name	Annotation	Genbank accesion	e-value	Forward PCR- Primer	Reverse PCR-primer	Variants	Sense	Extension primer	Multiplex	Sequence
Oed_c11799_1514ef	PREDICTED: Crassostrea gigas caspase-3-like (LOC105326608), mRNA	XM_011426738	6e-55	ACGTTGGATGTCTCATGTGTTGTCATGGTG	ACGTTGGATGGTCAGGGTTGACAATTCCAC	T/C	R	TTCACCTCATCCTCACT	W1	TAACAGCTGAGGAGTGCATGGAGTGGATTAGAGAAGTCACTTCCAAGACAGAACTTCTACAAAGAATCTCATGTGTTGTCATGGTGATTAGTTCTCATGG[C/T]AGTGAGGATGAGGTGAAAAGTGGAATTGTCAACCCTGACTTCAGGAGNACAGGAAGTGAAGTTTTATCAGCACCGATTTTCCACGAAAGATGGCAGTATT
Oed_c3120_4869e	PREDICTED: Crassostrea gigas dolichyl-phosphate beta-glucosyltransferase (LOC105336534), mRNA	XM_011440894	5e-168	ACGTTGGATGTTCCCATCAATCAACGACCC	ACGTTGGATGACTGGTAATCTCTCCTCCTC	C/T	F	cgtgGTATGCTGGTACAATCAC	W1	AAAGGATCTGGATTTTTTCTTTCTATCCTCCNAAAAATCCTAATGCTTCATCCATCATAACTGGTAATCTCTCCTCCTCGTTGTATGCTGGTACAATCAC[T/C]GAAAGCNTCCACACTGGCTGGGTCGTTGATTGATGGGAACAGNACACTTCNTCGTGNTTTCTCNATTTAAAAAATATTTCTCAGTCTCATACCTTCCTAA
Oed_c3249_3570e	PREDICTED: Crassostrea virginica cyclic AMP-responsive element-binding protein 3-like protein 1 (LOC111103513), transcript variant X2, mRNA	XM_022436839	7e-89	ACGTTGGATGCATCAAAGGTTTTGTGATA	ACGTTGGATGGAAAGCTAAGCAATACATTG	T/C	R	AGCTAAGCAATACATTGTATTTTAC	W2	TTATTAAATCTCATTTAAGTTATTGCATTATATGNCATCAAAGGTTTTGTGATAATTNGGCNAAAGATAATACAAAAATGGGGATTTTTGNAAAGGTGAT[T/C]GTAAAATACAATGTATTGCTTAGCTTTCNAAACTTGNAAAGTTGTAATTTATGAATTTGTTAGNNAGAAGTGTTTTTGNANTTTTTTTTCAGTTGTTATA
Oed_c3326_2898e	PREDICTED: Crassostrea virginica U4/U6.U5 tri-snRNP-associated protein 2-like (LOC111122128), mRNA	XM_022463712.1	0	ACGTTGGATGGCATCTCTAGATTGTAGCAG	ACGTTGGATGCAATCCAACAATACCTGGTAG	G/A	R	ggggACCTGGTAGGTACGTCG	W1	AAATCAAGAGCGTCAAGTGGAGATGACAAGGATACAAGCGCTCCACAACCCCGAANGTNATTCTTAAAAAGAAATNCTGACAATGCAACACCAGAGTCGA[G/A]GAGCACTGAAGATGAATNCAAATAGTAAAATNCTNCGCCGATAAAAGTNAAAGGTTGAAAAAGNATTCCCTTTCTGAGACGACCCCAAAATCAGAGGGAG
Oed_c3342_3033e	PREDICTED: Crassostrea gigas tyrosine-protein kinase CSK (LOC105320463), transcript variant X11, mRNA	XM_011418402.2	0	ACGTTGGATGGTTAAGTTTTGAACAGCTGTG	ACGTTGGATGCCCACAATTAAAATTTTCCAC	G/A	R	TTTTCCACATAAAATGTAATCCAA	W3	TTTTGTTAGCAAAAGCATGACGAATCGCTAGTATTAAAGTAAATTGTGTATTATTTTTGGATGTGATGATGTTAAGTTTTGAACAGCTGTGAATTANGGG[G/A]TTGGATTACATTTTATGTGGAAAATTTTAATTGTGGGTTATGTAAAAATTTGAACCTTGAAATATTCCAANTTCAGATATATTCCTAGAAAGCTCTTCCA
Oed_c3369_2175e	PREDICTED: Crassostrea gigas dimethylaniline monooxygenase [N-oxide-forming] 2 (LOC105325018), mRNA	XM_020065840	8e-99	ACGTTGGATGAGTTGAACTCCTACATCTCC	ACGTTGGATGGGTCTGTGAAGTTGTTCAGG	A/G	F	TTGTTCAGGTACTCCAG	W3	ATCCATGTCAGCTATNATNNCAGGAATGTTCGGTTTTGAGTCGTGTCTTGATGTTTTNTNNAATGTCGAAATGGTCTGTGAAGTTGTTCAGGTACTCCAG[A/G]CACTNGTTTTCTGGAGATGTAGGAGTTCAACTCCNTTNGGGGTACGGGAATCCCGGGAATTCCTGCAGCTCCTTCGGTAAGTTCGTCNTTTAGNCTTTTT
Oed_c3519_6619e	PREDICTED: Crassostrea gigas uncharacterized LOC105346772 (LOC105346772), transcript variant X2, mRNA	XM_011455481	4e-100	ACGTTGGATGTTCACTGGAGGACCATGTTC	ACGTTGGATGTGACACAAGGACATCCTCTG	G/A	R	ttccAAAATTCCTCTGTAATGTAGG	W2	TNCCCTCCCAATATAGAGGGATACNTGGAGAAGTCTGCAACCTGTCATNCCCAGCCATTGAACATGTGTTTTCACTGGAGGACCATGTTCAANCACCCAC[G/A]CCTACATTACAGAGGAATTTTTGATTGCCTGGCTATCTANCAGAGGATGTCCTTGTGTCATTGACTGGAAGACGTCTTCCAAGCCNAAAACCAACATTAC
Oed_c3926_3166e	PREDICTED: Crassostrea gigas filamin-A (LOC105348068), transcript variant X17, mRNA	XM_020075244	8e-32	ACGTTGGATGGCTTCCCAATATTTGGCGTG	ACGTTGGATGCAAGACAAGATAGCAATCAC	G/A	R	CAACCACTTAATACGCC	W2	ATTTTGTGNTCATTTTGTATGNAATTTTAGAAANTCATATTTTGCAATACCCTTCCATCAAACTCTNACACGAGCTTCCCAATATTTGGCGTGAATTACN[G/A]GGCGTATTAAGTGGTTGAGNTTTATGTATATATACGCTGTATGATAATATGTGATTGCTATCTTGTCTTGTTACTATCATAGGTATGTAATATAACATNG
Oed_c4264_5977e	Crassostrea gigas interleukin receptor-associated kinase 4 (IRAK4) mRNA, complete cds	KR698940	6e-99	ACGTTGGATGGAGGAAGGAAAAGTGAAAAG	ACGTTGGATGGGATTGCGGAGTACGGTAAC	A/G	F	gggctGAGTACGGTAACTTACGGAT	W1	GNTTTGGGGATGTAACACAGAAACTTCTTCCACAGNCTNGGTCTNNGGTTCCAAAAGATTTACAAGCTTNCTGGATTGCGGAGTACGGTAACTTACGGAT[G/A]TAAGTTTCCGCTGTCACCTNCNCTGCGACATCACTATGGNNTGTTTTTTTCTTTTCACTTTTCCTTCCTCTCTTTACCCGGAAAG
Oed_c4291_5358e	PREDICTED: Crassostrea gigas adenylyl cyclase-associated protein 1 (LOC105328361), transcript variant X2, mRNA	XM_011429206	4e-70	ACGTTGGATGAGTAGATCCCAAGCAGGAAG	ACGTTGGATGACAAGCGTTCAGTGTTTTC	T/C	R	GTGTTTTCTAGTATAGTCTGTAGAAG	W3	TTTCAGAACAGTTTGGATCCACAGGAAGAGNAAAGTAAAAGTAGATCCCAAGCAGGAAGTTGGTCAGAAANGAGGAAGTTGAGTTCCAAAAGGNAGTTCC[T/C]CTTCTACAGACTATACTAGAAAACACTGAACGCTTGTNNCNATTNACAAGAACAGGAAGTGCNAAACAACAGAAGAAGGGTTGGGAATCATGTCTGCTAC
Oed_c4581_3060e	PREDICTED: Crassostrea virginica E3 ubiquitin-protein ligase synoviolin-like (LOC111128926), mRNA	XM_022474888	0	ACGTTGGATGCTTTGGCTTTGCTTCCTGAC	ACGTTGGATGACAACACAGTGGCAGCACAG	C/T	F	GCACAGCTGAGCACTCC	W1	GGCCAGGATTCAGTGGCTGAGGGATATTCAGGCATTAATGGATNGGAGCTATGGTGATGATCAGTCAATACAACACAGTGGCAGCACAGCTGAGCACTCC[C/T]GTGATNAAATACTAATAATTCACCCACAAATACTAGTCAGGAAGCAAAGCCAAAGACTGAGAGNCACGGAGNCCNAAAGCAGAGATAAAAACGGAGNCCA
Oed_c5128_6546e	PREDICTED: Crassostrea gigas EH domain-containing protein 3 (LOC105343266), mRNA	XM_011450564	6e-130	ACGTTGGATGAATGAAACGGTGGTTGTCGG	ACGTTGGATGTTTTTCAGCCCTTCTCCGAC	T/C	R	caacTTCCGGCTCCTTGCGACGTTT	W2	AATTCGGCAGACGGTGTNGTNCAAAAGGAAAGTTGGGAAATTNGTACCAAGGTNGAAAACAAAATGAAACGGTGGTTGTCGGGCGACGA[T/C]AAACGTCGCAAGGAGCCGGAAATTTTCGACACAGTCGGAGAAGGGCTGAAAAAGTTATACAGGACGAAATTATTACCTCTAGAAGAGCATTACAAATTTC
Oed_c5129_3643e	Not Available			ACGTTGGATGTACAGATTTCCGCAGGCGTT	ACGTTGGATGTTCCTCCACTCGATTTGTCC	A/G	F	tctctATTTGTCCATTGAATATTCTCT	W2	TCCNTGTGACTGAATCTCTCTCAAATCAGTTATCACTGATGATAGAAAAGAAATCTTCGTGTCGATTTCCTCCACTCGATTTGTCCATTGAATATTCTCT[G/A]GGGTTCCAACGATTGCCTTTTCACTCTTNNAATTNTCCNAACGCCTGCGGAAATCTGTAAGNTTTTGGAACGTATTTTGTTTCATCTCTCCAATCACTAA
Oed_c5302_5027e	PREDICTED: Crassostrea gigas SWI/SNF complex subunit SMARCC2 (LOC105323254), transcript variant X6, mRNA	XM_011422310	3e-148	ACGTTGGATGCAGATGGCCATGCAGCAGAT	ACGTTGGATGTAGGAGCCATAGATTGTCCC	C/T	F	tcTATTCTGCTGTCTTTGTTC	W3	TTGGGCCAACTGCGGCTGCTAGACTGGGATTAGGAGCCATAGATTGTCCCCCTGGTCCTGAAGCTTGGTCCCCTCCTGCTATATTCTGCTGTCTTTGTTC[C/T]GTCACCATCTGCTGCATGGCCATCTGCCTGGCACGATNGCTCNGCAGCNTTTAATCTNGCTCCATGTGGAACTGCTGTCTCTCTTGAAGAAGCTGTTGTC
Oed_c5397_4801e	PREDICTED: Crassostrea virginica phosphoserine aminotransferase-like (LOC111115125), mRNA	XM_022453750	2e-67	ACGTTGGATGAAAGGACACAGGTCAGTAGG	ACGTTGGATGGTGACTAGAACATGAGCTTC	G/A	R	GCATTGTATAGCGAGGC	W1	CCCAGATGGGGATGAATCTTTAGAGAAGAAATTTCTGGAGGAGACCAGNCAAGAAGGGAATGATTCAGCTCAAAGGACACAGGTCAGTAGGAGGAATTCG[A/G]GCCTCGCTATACAATGCCCTGNTCAATAGAAGAAGCTCATGTTCTAGTCACATTCATGCAGGAATTCTACATTCAACACAAGGCCATGGCGACATGTCAA
Oed_c5653_1561e	PREDICTED: Crassostrea gigas serine/threonine-protein kinase dst1-like (LOC105320496), mRNA	XM_011418445	0	ACGTTGGATGACATTCCTGCACGTTTTGCC	ACGTTGGATGCCATTCTGACGAATGAAGGC	G/T	R	ccATGCCCCAGTACTTTGT	W1	TATTTTCATCTTCAATGTCTGGAGTTGATGCGCTTTCCACGGCCCCACAAGTGAAGGCTCCCGGAGCAGACATTCCTGCACGTTTTGCCCGTTGGGGAAA[T/G]ACAAAGTACTGGGGCATCCCTGGGCCTTCATTCGTCAGAATGGNCTNACATGCAATCCNAAATGTATTGCTGAAAAACGGATTAACATCTGCTTTATTTG
Oed_c6101_1549e	PREDICTED: Crassostrea gigas UV radiation resistance associated protein (LOC105334521), mRNA	XM_020069853	0	ACGTTGGATGGCTCTTTGTCCTCCAGTTTC	ACGTTGGATGGATACTGCATGGTTCATCGG	C/T	F	gCGGGTGTCAAAGTCAGTCA	W2	TTCCCCTTGGTTACACTTGTCNACATGCTGTTGATGATTTCTAATATTCTGGACATTCCACTAAGATACTGCATGGTTCATCGGGTGTCAAAGTCAGTCA[T/C]CCGTGACCACATCCACACGAAACTGGAGGACAAAGAGCGGGAGTTTCCTNCTGTNATTCAAANGGGCNAAAGAACNAAACTCTNCTTCAAGTATGGAGTG
Oed_c6115_6737e	PREDICTED: Crassostrea virginica dnaJ homolog subfamily C member 17-like (LOC111129406), transcript variant X3, mRNA	XM_022475779	9e-83	ACGTTGGATGGGTGTAAAAGAGGATGCCAC	ACGTTGGATGAGGATCATCTGGGTTTTTA	A/T	F	cTCTGGGTTTTTATCTGGA	W2	TGCTGCCCTTGCAGCTGCATCTGNTTAATATTTCGAGTGCNTTTGGCCAGCTGGTGAAACAGCTCAGCTGCNTTTAGGATCATCTGGGTTTTTATCTGGA[T/A]GGCATTTCAAAGCCTNGCTTTCTGTNAAGACTTCACTATCTCTTTTTCAGTGGCATCCTCTTTTACACCNAAGGATTTCATACAGATNCTAATTTAAGGA
Oed_c6312_5066e	PREDICTED: Crassostrea gigas stress-activated protein kinase JNK (LOC105338795), transcript variant X7, mRNA	XM_011444070	3.03e-52	ACGTTGGATGAAGCATCTGCATTCAGCAGG	ACGTTGGATGGTACAGTCGGACTTGACAAC	C/A	R	cctaGGACTTGACAACAATATTGCTT	W1	GGATTTAGATCATGNAGAGGATGTCTTATTTGTTGTANCAAATGTTGTGTGGAATTAAGCATCTGCATTCAGCAGGAATCATTCNTAGGGATCTNAAAGC[C/A]AAGCAATATTGTTGTCAAGTCCGACTGTACATTNGAAAATNCTTGACTTTGGCTTGGCCCGAACACAAGGCACAGGTTTCGATNGATGACACCTTATNGT
Oed_c6335_6560e	Not Available		0	ACGTTGGATGAAACCATGTGTTGAGATCCC	ACGTTGGATGCAATGGATTTTTTTGTACAAT	A/G	F	ccctATTTTTTTGTACAATCTGCTG	W3	GTGGTCACTATGGTCAGGTTCGGAGTTCCCAGACCAACGCCATNACGTCTGTACAACGAAGGGTGCCGATCCNCAATGGATTTTTTTGTACAATCTGCTG[A/G]ATAATATGTGGCTNAGGCAGCTCTNGCCNGACNGGGATCTCAACACATGGTTTCTGCTTTTGTTTACAGTTTTTCTGGTTTTGTCCCACACTGCTACTNA
Oed_c6355_5505e	PREDICTED: Crassostrea gigas lysophosphatidic acid phosphatase type 6 (LOC105343517), partial mRNA	XM_011450910	1e-57	ACGTTGGATGCCCAGTCTCCTATAATGGGT	ACGTTGGATGAGCCACATTGTATGACTACG	T/C	R	GTATTGAGTATTGATGGAAAAG	W3	CTGTTCTTGACCTAGATATGTCAACATTCCAAACTCACNAGCCGCCCNTTTAACAATCCCAGTCTCCTATAATGGGTTTCATACTTTGAATCAGGTGTGN[T/C]CTTTTCCATCAATACTCAATACTTCGTAGTCATACAATGTGGCTNGGTAAGAATTTCTTCCATTTCTTGCTATCATATGTCACCTNCTTCAACACCAGGA
Oed_c6388_5169e	PREDICTED: Crassostrea gigas low density lipoprotein receptor adapter protein 1-A (LOC105345550), mRNA	XM_011453736	5.3e-145	ACGTTGGATGCCTTAATTTCTTTCCAGATG	ACGTTGGATGAGGCAGAGGACAGTCAGAG	T/C	R	cccGGACAGTCAGAGTTATGG	W2	AGTTTTTATCCGCCGAACAGAAAGATATCCTGTATATCGAAATCTCATCTATAAGCTGCTTGTTAGNCCATGTCANNTTAATTTGNAATCCCTTTCGGAG[A/G]AGTCGTCAGTGNCAACTTTCCTTAATTTCTTTCCAGATGACNTTTGCCATAGCTATAANTGCTCTGCNAAAGCTTTGGTGATGACACCNTCNCCATAACT
Oed_c6486_6316e	PREDICTED: Crassostrea gigas F-box/LRR-repeat protein 18-like (LOC105346554), mRNA	XM_020074665	2e-47	ACGTTGGATGATATATACACAGGGTCGCGG	ACGTTGGATGACACCTAGAGATCATCAGCG	T/C	R	aggCACAGAGGCTCAATCGG	W1	ATATTGCNAAATTGGTCAGTCGTCCTAGCAGTGAAAGTTCGGTGTCTGTCAAGGCATATGACTCCACACATGGTATATATACACAGGGTCGCGGGGCCAG[C/T]CCGATTGAGCCTCTGTGAATCACGGGTCGCACCAGNCCCTGCGCTGATGATCTCTAGGTGTGAGATGCGCGGACAGGCTTCTGTAAGCATCTCCAATCCC
Oed_c6606_3389e	PREDICTED: Crassostrea virginica ubiquitin-like modifier-activating enzyme 1 (LOC111129998), transcript variant X3, mRNA	XM_022476580	0	ACGTTGGATGCTCATAGCCGGAATGAAGGG	ACGTTGGATGGAATCGTGACTGACTTGACC	C/T	F	tttcCTGACTTGACCCCGCCCAG	W1	TTTCCTATGTCTTCCTCACGCAGGAAAAACTGTGAGNCTGAGATCACTCCAGCCAGCCTTCTCTGNTATCTTGAATCGTGACTGACTTGACCCCGCCCAG[C/T]ACCACGTTTTTTGCCACCTCCACGCCCACANCCCTTCATTCCGGCTATGAGGACNTTTGGAGTTTGCCATTCGGCGCATAGCATCATGCCCCAGTACATA
Oed_c6687_4365e	PREDICTED: Crassostrea virginica double-strand-break repair protein rad21 homolog (LOC111133682), transcript variant X2, mRNA	XM_022482294	0	ACGTTGGATGAACACCAACCCTCAGTTCTC	ACGTTGGATGTCAGTAATGAAGGTGGTCCC	C/T	F	ggagGAAGGTGGTCCCCCTGGTAAG	W2	GGGGGANGGTACTNGAGAANGGAGCNAATAGATNGGGGGTTCNTGTCNTCGTAGGGATCNTAAATGTGGATTCAGTAATGAAGGTGGTCCCCCTGGTAAG[T/C]CTATAGGTGCCTCTGTGAAGGTGTTNGGAGAACTGAGGGTTGGTGTTATTCATTAANAAGTCTGGNTTCCTGTGATGGTGTGGGGACTGGCTTAGGAGAC
Oed_c7048_2893e	Ostrea edulis isolate M13R.151 thioredoxin domain containing protein 15 mRNA, partial cds	JN091863.1	0	ACGTTGGATGTTGTTTTCCCTCCGTGTTGG	ACGTTGGATGTCATTGACAGTTCTTACTGG	G/T	R	gaTGGATATCTTGTGTTCATAAC	W3	TTCCTGCTGATCTTTCTCAGTGTATTCCTGATTTTGGGTATCAATTTCTATACCGCTTTGTTTTCCCTCCGTGTTGGGCAAANTTTTCTGTGGCAAGAAT[T/G]GTTATGAACACAAGATATCCAGTAAGAACTGTCAATGAATACTTTTTCAGGAACATTGTTGCATTGATTAACACTCAATGCTAAGGAAAAGNAAATATCA
Oed_c7608_5605e	PREDICTED: Crassostrea gigas 15 kDa selenoprotein-like (LOC105326383), mRNA	XM_020066414	6e-131	ACGTTGGATGTGGAGGCTTTCTTCCAAGAG	ACGTTGGATGGTTTATAACCCCTATCATTC	C/A	F	TTATTTTTGGTACATCCTTTTAAT	W1	ACAGTCAATTACANTAAATGACAATGATAGATGATTTTTTTAACAGNTGTCAATGTTTATAACCCCTATCATTCTATTATTTTTGGTACATCCTTTTAAT[A/C]ATCTAAAATTATTTTTGCAATCGNCTCTTGGAAGAAAGCCTCCACAGAATCTGTGTTCCATTTGTCTATCCCCAACTCCTCCACAACATTACGATTTTCA
Oed_c7609_1662ef	PREDICTED: Crassostrea virginica heat shock 70 kDa protein 12A-like (LOC111126198), mRNA	XM_022470661	2.4e-94	ACGTTGGATGAGGACTTCTCTCTATCTTCG	ACGTTGGATGATAATAGTCTTGGTGTTTG	C/T	F	cctTCTTGGTGTTTGTTTTCC	W1	CACGNAATGTCCTGGCATTGAATGGGTGGTTTCACTAAATCTCCAAAAAGAATCATTTGAAACCGCTNGAAAAAAATAATAGTCTTGGTGTTTGTTTTCC[C/T]ATGTAAGATCGGNAATANTTTTTCTTCAGCATCATATCCNAAACGAAGATAGAGAGAAGTCCTTTTTCAGGNAGNCNAGGCATGTTGGGGCCTTGAGAGA
Oed_c7755_5367erf	PREDICTED: Crassostrea virginica ficolin-1-like (LOC111102443), transcript variant X2, mRNA	XM_022435188	5.1e-12	ACGTTGGATGTCTCGCATCTATTTATAGGC	ACGTTGGATGAACCTCTACATGTTTATGCC	A/T	F	CTACATGTTTATGCCTATATTATGTA	W3	ATGATAAGGCCCAAAGGTTAAGATCAATGAAATGCAAGAACTGACATNATTTGTGNTTTCTATATATTTAACCTCTACATGTTTATGCCTATATTATGTA[A/T]TATACATTCTCTCATAATTTAATTTGGAAGCNATTGCCTATAAATAGATGCGAGATTATGTATATACCGGATAATTGTCTATAAAATAGATATGTGATTA
Oed_c7886_3580e	PREDICTED: Crassostrea gigas uncharacterized LOC105339146 (LOC105339146), transcript variant X9, mRNA	XM_011444575	8e-56	ACGTTGGATGTGCAACAATTTTCAAAGAG	ACGTTGGATGTCCAAGTGTCTAGTGCTTTG	G/T	F	ggCTAGTGCTTTGATTAACTGACT	W3	AATGCATTTAATGCATCCATTGAAAATATTGGCNACTTTTGAATGTTCTTNAAAGATGTGCAGTAATTTTCCAAGTGTCTAGTGCTTTGATTAACTGACT[T/G]TTGATAGTTGTTTTAATTTTTTCCGTCTGNTTTTANANATATTTCTCTTTGAAAATTGTTGCATTAACACNTNCATTCAGTGAAACAATGGTTGAGCACT
Oed_c8219_2924e	Not Available			ACGTTGGATGGAACATGCATATTCTTTACTC	ACGTTGGATGAACAACATGTTTTGACTCC	C/A	R	gACATGTTTTGACTCCATGTAAAT	W1	ATGTNAAAACATTATACGTTTGATNAAAAACTGACAAAATAAAATAGNTTATTCANCAGATATGAACATGCATATTCTTTACTCNGGGAAACGGCATACA[A/C]ATTTACATGGAGTCAAAACATGTTGTTTNAAAGCAGTGATAAAATCCCNATNGTAACTNNCATACAGANTGTACGATTAGCAGAAGGGCAAACACGAACC
Oed_c8386_6160e	PREDICTED: Crassostrea gigas spindle and kinetochore-associated protein 2 (LOC105318678), mRNA	XM_011415906	4e-126	ACGTTGGATGCCAAGAAGCCACTGCAATTC	ACGTTGGATGAGCTGACAAGCAGCAAGAAG	G/A	R	tAAGCTGGGACTGAAATTGGG	W2	TCCAACACAAATGCTGCAAAAAATTGCTGATATAAAGAAGGAATTCTCATCCATTGTCCAAGAAGCCACTGCAATTCAAGAAACNCAGAAAGNAGCAGTC[G/A]CCCAATTTCAGTCCCAGCTTCTTGCTGCTTGTCAGCTATTGCAGAAAGTACAGGAACAGGGGAACTTACAGTCAGAGGATAAACCAGAAGAGTTGGTNGA
Oed_c8904_4563e	PREDICTED: Crassostrea gigas myosin-11 (LOC105338664), mRNA	XM_011443884	0	ACGTTGGATGAAGTGTCGCAGTTTCTTCCC	ACGTTGGATGAACGTATCCTAGACGATGCC	A/G	F	AAAACTTGAGGGTGCAAA	W2	CGCTGAACTGAATCATGCCATGCAGGCTCTGGAGCACAGTTATAAACGTATCCTAGACGATGCCCTGCGTNAAATTTATAGAAAAACTTGAGGGTGCAAA[A/G]GAAAAATGGGAAGAAACTGCGACACTTATCCAGACCCGAAATAAACAGACNATTGATNGGAGCTTCAGATGACAGACCCATGGACNTTTTGACGAGGTCA
Oed_c9592_5688e	PREDICTED: Crassostrea virginica programmed cell death protein 10-like (LOC111135606), transcript variant X2, mRNA	XM_022485831	5e-169	ACGTTGGATGGCACAGACATTGAGATCAGC	ACGTTGGATGTTAGGACCCCCTTGACATAG	A/G	F	tcttACCCCCTTGACATAGTCATAGGC	W1	ACAATCCTGTGATCCACCAAGCCTCAACAATGNTTCACAAAGATCNAAACTTTTCATGAATTTCTGCCTTCTTTAGGACCCCCTTGACATAGTCATAGGC[G/A]AAACCTGGTAGTCCATTGTCAACTTTTGTGAAAGCTGATCTCAATGTCTGTGCTGCCGAAACGTCTTTCTTTTCAAGNCCTCTCCAGCACCGGTCCCAGG
Oed_rep_c1323_2302e	PREDICTED: Crassostrea gigas septin-7 (LOC105337592), transcript variant X1, mRNA	XM_011442379	0	ACGTTGGATGGGTCCCGTAATTTTTTCTGC	ACGTTGGATGATGAAATTGCCCAACACAAG	T/C	R	cctCCAACACAAGATTAAAATCTATGA	W2	CTTCGATGACTCTGTTGCTGCCTACCACTGCNNAAAGGGAACTCGGTCCCGTAATTTTTTCTGCATTTTATTTTCTTCCTCATCATCACATTCNAGGAAA[T/C]TCATAGATTTTAATCTTGTGTTGGGCAATTTCATTAAGNAATAGTTTTCTTAAATTCTCTACATTCGTCTGGAGTTAGAGAGTCTGCTTTTGAGATGAGT
Oed_rep_c1342_529e	PREDICTED: Crassostrea gigas toll-interacting protein (LOC105344950), transcript variant X4, mRNA	XM_011452879	0	ACGTTGGATGCTTTTCCCATGCAGGCTTAC	ACGTTGGATGGGACTATTTCCTTTATACC	C/T	F	cCCTTTATACCATAGCATATTCATAAA	W1	CTGTTGCTCTAAGTATGTACATATATGCATGTATAACGTGTNATTTAAAACTGACTGTTACAGTTCAAATTAACATGNAAATCATAATACATATTTATGC[G/A]TACCATTAGCTGCNNTGCNATACAGCATTGTTTTCACTACTGCTAAATNTTCACTGTTTTCACTTCGAGTNAAAATTAATGGACTATTTCCTTTATACCA
Oed_rep_c1356_2130e	PREDICTED: Crassostrea gigas KH domain-containing, RNA-binding, signal transduction-associated protein 2 (LOC105325820), transcript variant X2, misc_RNA	XR_002199338	1.6e-139	ACGTTGGATGTTGGCAAAGGCTCAATGAGG	ACGTTGGATGCATATTTTCCACCTTCATT	A/G	F	tcTTTTCCACCTTCATTTTTTAGTTC	W2	GCCNATNAGGNCNATCGGGAATCGCACTGTACACTTCAACCAAAACATGNCNAATTCTTCATGTAAATGAGNCATATTTTCCACCTTCATTTTTTAGTTC[G/A]TCTTCCTTCGCNTTTATCCCTCATTGAGCCTTTGCCAAGAATCGACATCTTTGTCCCTGTTTCTTCTTGTAACCTCTTTAAGGNACATTCCTTTTGGTCC
Oed_rep_c1416_2424e	PREDICTED: Crassostrea gigas 26S proteasome non-ATPase regulatory subunit 3-like (LOC105322349), mRNA	XM_011421001	0	ACGTTGGATGATACTCTGCATCTTCCGGAC	ACGTTGGATGGGCATTCGAATGATTAACCTG	T/C	R	aacgTCACTCACAGACATTGC	W1	AACCTTTCTCATGATCAATGTTGGCCTCNATAACGCCATCACGGATGGCTTTCGCNACTATATACTCTGCATCTTCCGGACTGTCCAACATCAGCTTCTG[T/C]GCAATGTCTGTGAGTGAAATACGAGAATATGACAGGTTAATCATTCGAATGCCTGTTTTAATCACATTGTGTCTGAGTCTAATGATCAATGTGTATGTAT
Oed_rep_c1644_2377e	PREDICTED: Crassostrea virginica rab5 GDP/GTP exchange factor-like (LOC111136845), transcript variant X1, mRNA	XM_022487974	0	ACGTTGGATGTCTTCTGGGATTCGCAAACC	ACGTTGGATGATCTTCGTCGTCCTGAAGGC	G/A	R	tctgCGTCCTGAAGGCCAATCC	W2	CAGCNACAAGTTAGTGAAGTAGTAGCCTGCTTCCCCGNCTCATCAGTCTTCTGGGATTCGCAAACCTTGTGATGTACTGTATGTTGGACTGGAGTAATGG[G/A]GGATTGGCCTTCAGGACGACGAAGATCAGTGNCGGGAAGGAAGTCATCCGCGTTAGCTGGACCCGCTTTGGAAAGGCNTTAACATTTCGAAGATGTTCTT
Oed_rep_c1647_1563e	PREDICTED: Crassostrea gigas trafficking protein particle complex subunit 3 (LOC105326926), mRNA	XM_011427164	3e-169	ACGTTGGATGCCTGTGGTCAGTAATTGGAG	ACGTTGGATGCTGCTAGTGGGTTGTTCTC	G/C	R	AGTGGGTTGTTCTCTACCAA	W3	AACTGCAGATGTGATATCAAAACTGGGCNTTTAAGATNGTACTTGGGGANTACAACCTGTGGTCAGTAATTGGAGNTGCTGCGGGANATGAATTCTCACT[G/C]TTGGTAGAGAACAACCCACTAGCAGNATTTTNGTGGAATTACCCCCGGGCCATTCACAACTGAACTTTTCCAACATTTTATGCGGAGTTCTAAAAGCTGC
Oed_rep_c1680_41e	PREDICTED: Crassostrea gigas histone H2B (LOC105320409), mRNA	XM_011418340	2.3e-169	ACGTTGGATGCTGATACATCAACAAGAGGC	ACGTTGGATGGTGTGTATCTGTTTATTCTAC	C/T	F	TTATTCTACATGTTTCTGTTTTC	W2	GGGGACATGTGCATTTTTNAAATATAATCTTACACATGCGATNCAACATTTCATATAATAATATTGTGTGTATCTGTTTATTCTACATGTTTCTGTTTTC[T/C]ATCCNTTTAAANAGCANNGNNTNGTGNTGCCTCTTGTTGATGTATCAGGCATATTATATATTGCACTAGGGAAAACACACATGCATCAACTGAGTACTGA
Oed_rep_c1698_2696e	Crassostrea gigas myeloid differentiation factor 88-1 (Myd88-1) mRNA, complete cds	KC155821	1e-70	ACGTTGGATGACGCCGTATAACGGATGAAG	ACGTTGGATGCGTCGTTTTGCAGACTACAC	G/A	R	ggggACACAACCGATGGTATT	W3	TTACCATGAATTTTCCAGAGGAATCAGAAGATGACACGCCGTATAACGGATGAAGAAAACTNCTCGAGGACTTTCTCGGTGCTGCAGGTATATCCTTTTG[G/A]AATACCATCGGTTGTGTAGTCTGCAAAACGACGATAATGTNCTGTGATGGTTTGGGACAATCAAGAACGACTTATGTATGTNNTTTTCACGNATAGATAA
Oed_rep_c1819_2187e	Crassostrea gigas catenin beta-like (LOC105320742), mRNA	NM_001305295	0	ACGTTGGATGCCATGCCATGGTTTGATACG	ACGTTGGATGGACAAGTAGAGGAGTCATGG	G/T	F	ggatTCATGGCTTCTACCAGGCTGTG	W2	GGTCCAATGCACAGAAAAAAACTGACTATATTACTCTACACATTTTCAATGNTTTTTTGTGNTTGACAAGTAGAGGAGTCATGGCTTCTACCAGGCTGTG[G/T]CACATTCATTTACAAGTCCGTATCAAACCATGGCATGGTCTGGTTATTGCCAGACTGCTGGGGCAGACTGGATTCGAGATTCTCAAAGTTGAGGTCTCCT
Oed_rep_c1826_3048e	PREDICTED: Crassostrea virginica 26S proteasome regulatory subunit 10B (LOC111130295), mRNA	XM_022477149	0	ACGTTGGATGCTCATTTCTTTCAATCTCGC	ACGTTGGATGAGAAAGCGTTGGCAGACTAC	A/G	F	ggaggCTACAGAAAGAAGCTCCT	W2	ACGGGGTTTAANTTTTGGAAAAGAAAAGNAAGAAAATGGCTGCGCCTGTGACCGACTCCGTTCGCGAGAAAGCGTTGGCAGACTACAGAAAGAAGCTCCT[G/A]GAGCATAAAGAATTAGAAGCGAGATTGAAAGAAATGAGAGAAAATNGCCAAAGAATTAAACAAACAGTATGACAAGTCAGAAAATGATTTGAAGGCTCTG
Oed_rep_c1848_1293e	PREDICTED: Crassostrea virginica dual specificity mitogen-activated protein kinase kinase 6-like (LOC111122178), transcript variant X3, mRNA	XM_022463799	0	ACGTTGGATGGGTAACCCCAATGCAGAATC	ACGTTGGATGGACTGCCGTTCAGTCATTTG	T/C	R	TCATTTGGCTACGCTAATT	W3	AGAAGAAAAGCAGGGTGAACTGGCAGACTATGTAAAATCTGTATTTCAAAAATATGGTAACCCCAATGCAGAATCTATAGAAAGGTCGTAATTAGGTNCC[C/T]AATTAGCGTAGCCAAATGACTGAACGGCAGTCATTCTCTCCGAGGGCTCCTGCTCCGCAGTAGACACCANATCATGGCCTGNGTNCTTCTGCACTTAAAA
Oed_rep_c1853_3296e	PREDICTED: Crassostrea gigas serine/arginine-rich splicing factor 10 (LOC105319505), transcript variant X3, mRNA	XM_020063807	0	ACGTTGGATGCAAACTGAAAATTCTACAC	ACGTTGGATGGTTGAGTACAAATTTTCCAG	T/A	R	ACAAATTTTCCAGAGCAAA	W4	TTNTNAAATTTANTTTTACATCAAAGTTTATTAATGTCTACAAACTGAAAATTCTACACTATACTTTNAAAGNTTTGGACAATTGTCATNAAATGTGCTC[T/A]TTTGCTCTGGAAAATTTGTACTCAACAAAATCAATGAATACAGNAATAAAAATGTTGATCACTTTCATCATTTCCACAATGAATTGCAATACAGGTGATA
Oed_rep_c1991_2220e	PREDICTED: Crassostrea virginica ras-related protein rab7 (LOC111109862), transcript variant X1, mRNA	XM_022446113	0	ACGTTGGATGAAGCAAGTTTCATGGACCTG	ACGTTGGATGTTGATTGGATGTTGTCAAG	G/T	R	ttaATTGGATGTTGTCAAGACAATA	W1	AAATNCTGTTTNAAATTTNGACCTAAATCACAAATNAAATTAAGCAAGTTTCATGGACCTGTCCNTGAATTTTGGGNAATCACTGCACCAANCCATTCAA[G/T]TATTGTCTTGACAACATCCAATCAAATTNCNGCNTTACACACACACACCAACACACATGCGTCGTACGTACNTGATACCGNCTTGGTCACTCTCATCTTT
Oed_rep_c1996_2324e	Crassostrea hongkongensis catalase (Cat-1) mRNA, complete cds	HM147934	0	ACGTTGGATGCGGAAGCCACACATTCAAAC	ACGTTGGATGCCTTGATCTGTCTTGAAGTG	A/G	F	GTGGAATTTGCAGTAGAC	W3	ATAGNCATAATCNNGGATCATCCGCGGAGAGGCGACCAGCCNCNTCNGCCATAAGGTTCTTGATGCCTTGATCTGTCTTGAAGTGGAATTTGCAGTAGAC[G/A]GGCTTGTCCTCTTTGTTGATGAGTTTGAATGTGTGGCTTCCGTAGCCGTTCATCCTCCTGTAGCCATCAGGCGTGCCTCGATCTGAGAACAGGAAGGACA
Oed_rep_c2089_2983e	PREDICTED: Crassostrea gigas V-type proton ATPase 16 kDa proteolipid subunit-like (LOC105321566), mRNA	XM_011419904	0	ACGTTGGATGGCCGAAGAACGGTGTGTATA	ACGTTGGATGCTGCTGAGAAAGATATCCAC	C/T	F	ATATCCACATTTTACTCGTC	W2	CGGGGGGTATCGATCACATGATTACATGTCATTCGCCATATTCACGGTGGATAATTTGAGGAAGAACTGCTGAGAAAGATATCCACATTTTACTCGTC[T/C]GTAAGGGAAATTTCTTTGANTTTGGAACATGGCAGATAACAAACCAATATACACACCGTTCTTCGGCTCAATGGGTGCTACAGCCGCCATAGCTTTCAGC
Oed_rep_c2098_4213e	PREDICTED: Crassostrea virginica dynactin subunit 5-like (LOC111123357), mRNA	XM_022465641	0	ACGTTGGATGTGTTTGGGCCATCTCAAATT	ACGTTGGATGCATCTTGCAGCTCCATTTTG	A/G	F	GCGATCTTTTAGATAATATTGTT	W2	AAGCATACCCATGNACAAAATATTAACATGTACACTGTACAATTCNNTGGTATAGTAAACNAAAGTCNAAAGCACTGTTCCANTTTCATAAATAACCTCA[T/C]GTAATCATATTGCACTACATCAACTGGCCCCATGTTCATACTGCTTTCAGGAGCTATCTATGTCTGTCTTTTGTTTTNNCNGGAGGGAGTAGCCTTGAAA
Oed_rep_c227_5807erf	Ostrea edulis clone NESTED-OEI.85 BQ426862-like protein mRNA, partial sequence	JF744731	0	ACGTTGGATGGTATCCGAGACTGTATTTTC	ACGTTGGATGTTCCACAATCGTGAGAACAC	A/G	F	TTGAGCCATCAGTCTGC	W4	ATNGGACTACAGCACGNATGTTTTTNGCCCNAAGCNNGTNTGCCTTGTGTGTCGAAAATTCCACAATCGTGAGAACACGTNGTTTGAGCCATCAGTCTGC[A/G]TATAAGGTAGCCATNCCGTCCCAACTNCATTTTAAAAGAAAATACAGTCTCGGATACACCCTTCTCGACGACTAACAACCNANGGNAAAANCCAANATNG
Oed_rep_c2446_3082e	PREDICTED: Crassostrea gigas collagen alpha-1(IV) chain (LOC105322603), mRNA	XM_011421422	2e-165	ACGTTGGATGTCCTGTCTAGAGGACTTCCG	ACGTTGGATGAGCCAGCCAGAAGCTGTAAG	T/C	R	ggggtAAGCTGTAAGAGGTGGC	W1	GGAGCAGGCCAGGCACTAGAGTCANCCCGGATCCTGTCTAGAGGACTTCCGGGCCNACNCCCTTCATCGAGTGNCATGGCAATGGTCAATGCAACCATTA[T/C]GCCACCTCTTACAGCTTCTGGCTGGCTACACTGAGATCTTTTGATGAGTTCCGAACTCCGGTATCAGAGACATTGNAAAGNCTNGGCAGTCAGGAGTCTC
Oed_rep_c2664_4547e	PREDICTED: Crassostrea gigas B-cell CLL/lymphoma 7 protein family member A (LOC105332109), mRNA	XM_011434554	0	ACGTTGGATGAGCATGGGTGGTTCTGAATC	ACGTTGGATGCAGACTGACATGAGAATTGC	A/G	F	tagGAGAATGATCACAGATGATAG	W3	TTCCTGACAACAGCAACACAGGATTCTCCCTTAATCACAGGACACAGACAGCNAACCAGACTGACATGAGAATTGCTATGAGAATGATCACAGATGATAG[G/A]AAGAAGAATTCAGAAGATACAAATGATTCAGAACCACCCATGCTGGAGAGAGAACAAGATGATCCACCCNAATAAAAAACCCAAAACAGATNGCTTGATT
Oed_rep_c2676_5976e	PREDICTED: Crassostrea virginica uncharacterized LOC111126664 (LOC111126664), mRNA	XM_022471453.1	7e-34	ACGTTGGATGCACAGTGAGAATAACACAAG	ACGTTGGATGCTCTATCAACAGTGTGGGTT	T/C	R	gCCTCGCTCCCCATTTTC	W1	TTCAGTAGTGCGTTCTACATAGTCACCTCCTCTGCATGGATAAAACAGAACAGAATCAATGATATAACACAGTGAGAATAACACAAGAAAAACAAGTTGA[T/C]GAAAATGGGGAGCGAGGAGAAGAAGNAAACCCACACTGTTGATAGAGNAATAAACCATGGATCCAAAAACAGATTTTGTCTGCTGTTGTGACCAGCTTGC
Oed_rep_c2772_458e	Not Available			ACGTTGGATGAGACGGGAGACGATTACATC	ACGTTGGATGTGCTGGAAAGCTACTGATAG	C/T	F	gggTACGGGGCCATTTTGAA	W3	CGGGGCCATTTTGAANGTTTCCGCGATGTAATCGTCTCCCGTCTTAACGGCACCAATGTAACGNCTTGAAAATCATGATGGCAAGAACACGNACCNAGAC[T/C]TTTAAACAAAATGAACGACTTACAAACAGAATTTNATGGGACCGATGAAGCAGGCATGGCGCTGATATTANCAGACAGGGAAAACACGTNCTAAAACATT
Oed_rep_c283_173erf	PREDICTED: Crassostrea virginica heavy metal-binding protein HIP-like (LOC111121419), mRNA	XM_022462706	2.8e-11	ACGTTGGATGCAAACTGTTTACACACAGGTC	ACGTTGGATGCAGAGAAACTAAGCCGAGAG	T/C	R	cTTACTTTCTAATATAGATCCACCAT	W1	TTTTCGGATTCCGGAAGCCNACAATGATCGAACATCTTCTTCCACTTTCACTATTTTGTCCCTGGAAAAGAATCAAACTGTTTACACACAGGTCGGTTGG[T/C]ATGGTGGATCTATATTAGAAAGTAATGAACNCTCTCGGCTTAGTTTCTCTGGGTATAAGATTGGCTGAAGAGTGATCAATGACACTGTTTGNCNAAAATT
Oed_rep_c2952_4681e	PREDICTED: Crassostrea virginica tropomodulin-like (LOC111114836), transcript variant X4, mRNA	XM_022453335.1	5e-25	ACGTTGGATGGCCGGCAGACATTGTTATAC	ACGTTGGATGTTCATCACTGTGATGACCGC	G/A	R	TCGAACTCCTGTCCACT	W3	GTTGCCTAGAAACCTCATCACATGGTTTTCGTGTTGACATGCTCCAATGGGATGNTTTTTTTTATTTCGTGCTGCCGGCAGACATTGTTATACAGAATCA[G/A]AGTGGACAGGAGTTCGANTTGGATGAAGAAGCTTTTAGCGGTCATCACAGTGATGAATTTAGAATCTCTTTAGTGATACGAAACGATAATCTTTCTCAGT
Oed_rep_c3169_2740e	PREDICTED: Crassostrea virginica phosducin-like protein (LOC111106257), mRNA	XM_022440861	0	ACGTTGGATGGGAGATGAGATTAGCACTAC	ACGTTGGATGCGATTTCATCCACAAAATT	C/T	F	TTTCATCCACAAAATTAGAAGA	W1	ATTCATAGAGTCACATGCTTCAACATCATCCTCATACAGATGAATTATAACTGTGACTTGGGNTTGCTCCNTTATCGATTTCATCCACAAAATTAGAAGA[C/T]GTTAATTCTATCAATCTGCCNAAACTTTGGCACATTTTGTAGTGCTAATCTCATCTCCTCTATCCTTTTCTGTCGATATTCTTTCAAAAATTCANTCCNT
Oed_rep_c322_2052e	PREDICTED: Crassostrea virginica uncharacterized LOC111108415 (LOC111108415), mRNA	XM_022444281	1.6e-61	ACGTTGGATGATTCATTTTGAGCGGGAGGG	ACGTTGGATGACAGATCAGAACAGGCTGAG	T/C	R	ccTGCTTATTTTACGCTTGCTAAAG	W1	GGTTCGATGTAAGAGGCTCTATTAGAATCCGTCACTGGTTTCTCGAGGTCTAAATATTCATTTTGAGCGGGAGGGGTTTGTGTAGAGTTTGNAATCGTTT[T/C]CTTTAGCAAGCGTAAAATAAGCATTACTCAGCCTGTTCTGATCTGTAGTGGGCGTGTTAGAACCAGTCACATCCGAATTTCCTACCTTTAATCCTTCACN
Oed_rep_c3246_2948e	PREDICTED: Crassostrea gigas uncharacterized LOC105339009 (LOC105339009), mRNA	XM_011444380	0	ACGTTGGATGAAGGTATGTTTGGGCCTGAG	ACGTTGGATGCAGAATACAGACAAAGCTACC	T/C	R	ggggaAGACAAAGCTACCAGTCTG	W2	CCTTGTTNGAAGTTCTNGACAGTCAGGTTCTGTATAATGCACCCCAAGGTATGTTTGGGCCTGAGNCCNAGNNTCCNAAGANTCCGNCTGCNTTTCTCCA[T/C]CAGACTGGTAGCTTTGTCTGTATTCTGTGANTATCCCCTCCCCTTNCCTGGTACNATAAGGGCAAGGTTATACATAGCCTNGGGCATGGTTCTCAGCTGC
Oed_rep_c3603_2654e	Not Available			ACGTTGGATGGCAGACGCATGCATTTCTAC	ACGTTGGATGATTTCAGAGCCTCTCCCAAG	G/A	R	ATGCTTGTGGTACTTGGC	W1	TGAGCAGGACTTAGAAAAAGCACATTTGTGCTTGCTAGAAGCCGAACAACTCAATTCCGTAATGGACATACGCAGACGCATGCATTTCTACAGAGCTNAA[A/G]GCCAAGTACCACAAGCATCAAGATGAAACCAACATTTCTGATGGGTTCTTGGGAGAGGCTCTGAAATTGGCCAAAAAGGGGAGTTTTCACCATGACCAAA
Oed_rep_c3889_1556e	PREDICTED: Crassostrea virginica histone H2A-like (LOC111121801), mRNA	XM_022463231	1.3e-179	ACGTTGGATGTCACGGCCACCAACCTTTTT	ACGTTGGATGCCCTATTTCTCAGTTTTGAC	A/T	F	CATTGACAATCAACGCAT	W2	GAAGTGTAGGTGTACTGGATATATATCATATTGGATATTGTCAACTTGGAAATCATTCCCTATTTCTCAGTTTTGACATTTTCATTGACAATCAACGCAT[T/A]TAGAGGTGTCTTTTCNAAAAAGGTTGGTGGCCGTGAAAACGGCCGNTTTGTTNNNTNGNNTNCTNCNAGCAGACTTTNTACTTTTTACTTGCTGGCGGGT
Oed_rep_c3931_4298e	Not Available			ACGTTGGATGGGCGGACTTCCTTTTACAAC	ACGTTGGATGCAGCAGTCAATGTGCTAACC	C/A	F	GCTAACCTACTGAACTACTC	W1	TTTTCGTAGAAAGCAATTGGAAAANTTTTCAAAACCCCTGCTGGACTAGAAACCACAATCTACAATTCAGCAGTCAATGTGCTAACCTACTGAACTACTC[A/C]ACATGTATATTGCTGATATTTATATTTCCATTCATGTTGTAAAAGGAAGTCCGCCATTATGATGATGTAGAGTACCTTCTTAATGCCCACAAAATAGGTC
Oed_rep_c4239_1442e	PREDICTED: Crassostrea gigas uncharacterized LOC105340383 (LOC105340383), mRNA	XM_011446409.2	4e-72	ACGTTGGATGGAGTGAAGGCAGTATCATGT	ACGTTGGATGTCAACATCTTGAACATCTC	C/G	F	CAACATCTTGAACATCTCTATTTT	W2	GGATGCGGTGGCACTTGTTGTATTGTCTCTCCTCTTCTCTGGCTCTTTAATAATTCCNTTTCTCTGACACCANTTTCAACATCTTGAACATCTCTATTTT[G/C]GGAAGGTGGATNATTCAGTTTTGCTTACAGTATTCCCTTCTAATTCTGTATACATGATACTGCCTTCACTCCTACTCAGGTATTGGGGATTCCCTTTGGA
Oed_rep_c444_205e	PREDICTED: Crassostrea virginica pleiotropic regulator 1-like (LOC111126234), mRNA	XM_022470722	0	ACGTTGGATGGGCCAGAGCATTGACAATAG	ACGTTGGATGGTGGAAATTCCCCAATGGAG	A/T	F	TGGAGACTTCATACAGAACCTC	W3	GCACTCTCCCTCCATCCCAAGCTATACACATTTGCTTCAGCATCACCAGACAATNGTCAAACAGTGGAAATTCCCCAATGGAGACTTCATACAGAACCTC[A/T]CAGGTCNACAATGCTATTGTCAATGCTCTGGCCAGCAATGCTGATGGTGTTCTTGTTTCTGGAGCTGATAATGGATCAATGTATTTCTNGGGACTGGAAA
Oed_rep_c4836_2869e	PREDICTED: Crassostrea gigas E3 ubiquitin-protein ligase Hakai (LOC105346475), transcript variant X2, mRNA	XM_011455039	0	ACGTTGGATGGTGTGTCCAAGGTACAAGTG	ACGTTGGATGACACAGTTCCTAGAGCTGAC	C/T	F	GCTGACTGTTCTATCCG	W4	CCTTTGCGAGAGGTACGTCCGTCGGCACCCACCATCACCATGCTTAGGTNCCTCCATAACTACAGACAAACACAGTTCCTAGAGCTGACTGTTCTATCCG[C/T]TGTACNATTTTCTTCACACTTGTACCTTGGACACACNTTTCTCCGTCTTTCTTGCGCAGTCNAAGGCAAAACACNNATNGCTTGCAAGGAATCATACGAC
Oed_rep_c4894_1421e	PREDICTED: Crassostrea gigas ubiquinone biosynthesis protein COQ9, mitochondrial-like (LOC105334388), transcript variant X2, mRNA	XM_011437835	9.2e-164	ACGTTGGATGATGGATGGACCAAGAAAGCC	ACGTTGGATGCGAGGGAACATTCCATGAAC	C/T	F	gggtAACCACTGAGGGATATCCGA	W2	ATTCTATGGCATCATGGATAAATGTCCCGGTCTTTAGTTTCTCTTCCNTTTACNTTTCNAGNTTCTTCTAANTTTCTGNTTTCANTTATAGANTGNTTAG[C/G]TCTGCATTACACTCTTCATAAAAATAGAACACTAATTCNAGCACCACCGCGAGGGAACATTCCATGAACCACTGAGGGATATCCGANGGNTTTCAGCACC
Oed_rep_c5496_3910e	PREDICTED: Crassostrea gigas PHD finger protein 24-like (LOC105319756), mRNA	XM_011417425	6.9e-76	ACGTTGGATGATGCTATGATACTCTTTTC	ACGTTGGATGAGTCAGTTACTACTGAATC	G/A	R	TACTACTGAATCGCCCAT	W1	TGATCATTGTGTACATATATAGGTACTGGGAAATAGNAAAATGCTATGATACTCTTTTCATATTNGCAAATANTGTTTTTTTAAANGTTTTTGGGCATGG[A/G]ATGGGCGATTCAGTAGTAACTGACTTTGTTTCAGATTTAAGTAAGTAANTTGANTTACATACCGGTGTTGTNCTCACCACTCTGTATACTAGTCACTTA
Oed_rep_c5641_6426e	Not Available			ACGTTGGATGGGAAGTTCAACGTAACTGTC	ACGTTGGATGCTCAATTTCCTCTGCATAGTC	T/C	R	ggggTAAGAGCGTTTCCGTACTT	W1	TCATTATGTTAATATTCTTAAGACATTGTNATAAAAGTATTGAGTGTGAAATGTAATAAGAATTAAGGAAGTTCAACGTAACTGTCACATGACAGAAAAA[C/T]AAGTACGGAAACGCTCTTAAATAGTTNCTAGGTANTTGACTATGCAGAGGAAATTGAGATTGTTGGTCTTNAAATGTTNATAACAAGTGCNTCAATTTTN
Oed_rep_c584_209e	PREDICTED: Crassostrea virginica thymosin beta-like (LOC111127650), transcript variant X10, mRNA	XM_022472929	6.6e-105	ACGTTGGATGTTGCGATCGCTTCAGCTGAG	ACGTTGGATGGGCACCAGAATTGTTGAAAG	T/C	R	tTTGAAAGATGTGCGGGCAGA	W1	CTTTCAACAATTCTGGTGCCACTTTGGTCGACATGTTCTGGTTAAAATATCTNAGTTGAATCTATGAACAGGTATAAAATATATAATACAAACTCCAAAA[C/T]ACAACCNTTTTTGAAATGTAATTACAGCAAAGCACACGACACGGAGGAAGCTCAGCT
Oed_rep_c6609_6922e	PREDICTED: Crassostrea gigas uncharacterized LOC105339207 (LOC105339207), transcript variant X2, mRNA	XM_020071779	5.2e-41	ACGTTGGATGACTGCAGCGCATTCATGAGG	ACGTTGGATGCAAACTGTTCGTAATGGGTC	T/C	R	ggtgCGTAATGGGTCTGATGA	W2	TTTATCAAGATTCATACAGGCATTGTTCACGACTGCAGCGCATTCATGAGGAAATTATTATTATATCATCACAATTTGTAGAAATATCAAAACAAANGGG[C/T]TCATCAGACCCATTACGAACAGTTTGGTGACATTACTGGGACAGTTAAAATTAGCGGACATGCTGACGTCAAACTGAATGTTTCGGGGGTCAGAGACCAC
Oed_rep_c735_538e	PREDICTED: Crassostrea gigas NADH dehydrogenase [ubiquinone] iron-sulfur protein 2-like (LOC105319696), mRNA	XM_020063735	0	ACGTTGGATGGGCATTATGTGGGATCTCAG	ACGTTGGATGTGTACACCAATGGGCACATC	A/G	F	CCATCCTGTCATAGGCATC	W4	TAAACCTATCGAACGGAGAATCTTCAATGTTTGGAATGACGGAGGGTCAGGTTTTGTCATTCAATAAATTAACAGTGTACACACGAGTTACGNTCANTCA[T/C]TCTATCGGTCCACTTCNTCCGAACNACGATGTCCAANGTTCCAATTATAGCCACCACGTCTGCAANTCAAGTGNATTTTTAGCGATGTGGTCCAATGCAG
Oed_rep_c8299_4766e	PREDICTED: Crassostrea gigas histone H1-delta-like (LOC105320407), mRNA	XM_011418338	1.5e-152	ACGTTGGATGTCAAGTACGTGATGGCCAAC	ACGTTGGATGGACTCCATTTTTAAGGGCCA	T/C	R	TTAAGGGCCATTCTGAG	W2	TCACTGAAAGAGCGTGGCGGATCATCCAAACAAGCCATTCTCAAGTACGTGATGGCCAACTATAAACTGGGCANATGACGCCAAATCCATCAATGNCCCA[T/C]CTCAGAATGGCCCTTAAAAATGGAGTCAAAAAAGGTGCTTTGAAGCAAGCCAAGGGTACGGGCGCCAGCGGTTCCTTCAAGCTTGGAGACAAGCCCAAGG
Oed_rep_c871_452e	PREDICTED: Crassostrea virginica ubiquitin-conjugating enzyme E2 Q1-like (LOC111136146), mRNA	XM_022486783	7e-161	ACGTTGGATGGCATGCCAAAAGCTTTTACC	ACGTTGGATGCGTCATCATCCTGGTTGTAA	T/C	R	ccTCATCGTCATCGGATTC	W3	AAACACTGATTTGGTATTCACAATTACCGTCCCTAAAGAAGATGACAGAGATTGGATGGTCTGGAGTGAATGTGAGNAAAGTTCTGCCTTATCTTCAAGA[T/G]ATTCAAGAATTCTTGNTCAAGCAGCAAGAAAAGGACCATCACAGAGATTTTGAATAAAGTGAAGGTTGCATGCCAAAAGCTTTTACCATCATCTGGTGAA
Oed_rep_c872_3179e	PREDICTED: Crassostrea gigas monoamine oxidase A (Maoa), transcript variant X1, mRNA	XM_011454194	0	ACGTTGGATGCAAACGACCAATGACGTCAC	ACGTTGGATGATGGTAATGGCGTTGCAATG	G/A	R	CCTATAGCTATTTCCGTTTG	W2	CAGTGAAAAACTTGCTGAAAAACTGGGCAAAGAGCGAGTGCTGTTAAGTCGGCCAGTATGCCACATAAGTCAAACGACCAATGACGTCACTATTTCGGAT[A/G]CAAACGGAAATAGCTATAGGGCAAAACATGTTATCATTGCAACGCCATTACCATTACAAAGTAAGATTACATATGATCCTCCCTTGCCCAGNTTTGAGGA
Oed_rep_c919_2336e	PREDICTED: Crassostrea gigas vacuolar protein sorting-associated protein 4B-like (LOC105331606), transcript variant X2, mRNA	XM_011433873.2	0	ACGTTGGATGATACCTGTAAGAAATGTTC	ACGTTGGATGAACAGCATACTACTAATGCC	A/G	F	CACAAAGTGTACATGAGG	W4	ATACAAGTAGNATTTNAAAAGTCACAAACAGCATACTACTAATGCCATGTTTNACAAAACTATGCATGAATCNAGAAAACNACACAAAGTGTACATGAGG[A/G]GGACNTGAACATTTCTTACAGGTATNGTTCAGAATCTTACAGAATTATCACAATGAGATTAACATTCTCTAGGCATAGNCCTGAAAACAACACGGTATAC
Oed_rep_c944_42e	PREDICTED: Crassostrea virginica histone H4 (LOC111124710), mRNA	XM_022467835	2.6e-132	ACGTTGGATGGGAAAAGGTCTTGGAAAGGG	ACGTTGGATGGCTTGGTAATACCCTGGATG	T/C	R	CCTGGATGTTATCTCTAAGG	W1	NGTCNNATTCAGCACTTGTCTATTGATCAGCAATCATGTCAGGAAGAGGCAAAGGAGGAAAAGGTCTTGGAAAGGGGGGCGCCAAGCGTCACAGGAAAGN[T/C]CCTTAGAGATAACATCCAGGGTATTACCAAGCCCGCCATCCGTCGTCTTGCNCGTAGAGGTGGAGTCAAACGTATCTCTGGACTCATTTACGAGGAGACC
