# Supplementary material for: Signatures of selection for bonamiosis resistance in European flat oyster (Ostrea edulis): New genomic tools for breeding programs and management of natural resources
Source: Evol Appl. 2019 Jul 5;12(9):1781–96. doi: 10.1111/eva.12832 (PMC6752124; doi:10.1111/eva.12832)
Supplement: Supplementary file 2 [file EVA-12-1781-s002.xlsx]

## Sheet: Hoja1
Table S2. Outliers detected among the CAND marker set with the three models tested with ARLEQUIN program. ARLIND: including all beds individually; ARLHIER: using a hierarchical island model where the beds were grouped by their resistance to bonamiosis; ARLPOOL: pooling the beds by their resistance to bonamiosis. Type of selection for each model is shown as "Balancing" for balancing selection and …
SNP Name	Annotation	ARLHIER	ARLIND	ARLPOOL
Oed_c3926_3166e	PREDICTED: Crassostrea gigas filamin-A (LOC105348068), transcript variant X17, mRNA		Balancing
Oed_c4581_3060e	PREDICTED: Crassostrea virginica E3 ubiquitin-protein ligase synoviolin-like (LOC111128926), mRNA		Balancing
Oed_c5302_5027e	PREDICTED: Crassostrea gigas SWI/SNF complex subunit SMARCC2 (LOC105323254), transcript variant X6, mRNA	Balancing
Oed_c5653_1561e	PREDICTED: Crassostrea gigas serine/threonine-protein kinase dst1-like (LOC105320496), mRNA		Balancing
Oed_c7608_5605e	PREDICTED: Crassostrea gigas 15 kDa selenoprotein-like (LOC105326383), mRNA	Balancing
Oed_c8219_2924e	Not Available		Balancing	Balancing
Oed_c9592_5688e	PREDICTED: Crassostrea virginica programmed cell death protein 10-like (LOC111135606), transcript variant X2, mRNA		Balancing
Oed_rep_c1323_2302e	PREDICTED: Crassostrea gigas septin-7 (LOC105337592), transcript variant X1, mRNA		Balancing
Oed_rep_c1647_1563e	PREDICTED: Crassostrea gigas trafficking protein particle complex subunit 3 (LOC105326926), mRNA	Balancing	Balancing
Oed_rep_c1848_1293e	PREDICTED: Crassostrea virginica dual specificity mitogen-activated protein kinase kinase 6-like (LOC111122178), transcript variant X3, mRNA		Balancing
Oed_rep_c227_5807erf	Ostrea edulis clone NESTED-OEI.85 BQ426862-like protein mRNA, partial sequence		Balancing	Balancing
Oed_rep_c2446_3082e	PREDICTED: Crassostrea gigas collagen alpha-1(IV) chain (LOC105322603), mRNA	Divergent	Divergent	Divergent
Oed_rep_c2772_458e	Not Available		Balancing
Oed_rep_c3603_2654e	Not Available		Balancing
Oed_rep_c4239_1442e	PREDICTED: Crassostrea gigas uncharacterized LOC105340383 (LOC105340383), mRNA		Balancing
Oed_rep_c4836_2869e	PREDICTED: Crassostrea gigas E3 ubiquitin-protein ligase Hakai (LOC105346475), transcript variant X2, mRNA	Divergent
