# Supplementary material for: Signatures of selection for bonamiosis resistance in European flat oyster (Ostrea edulis): New genomic tools for breeding programs and management of natural resources
Source: Evol Appl. 2019 Jul 5;12(9):1781–96. doi: 10.1111/eva.12832 (PMC6752124; doi:10.1111/eva.12832)
Supplement: Supplementary file 3 [file EVA-12-1781-s003.xlsx]

## Sheet: Oy22.DIS
Table S3. Pairwise linkage disequilibrium between the most strict set of 22 outlierPOOL-S loci using a contingency probability test on the whole population dataset
Locus 1	Locus 2	P-Value
161992	162137	0
161992	163443	0
161992	163478	0
161992	165368	0
161992	168827	0
161992	168879	0
161992	172878	0
161992	174144	0
161992	174273	0
161992	179850	0
161992	183021	0
161992	183584	0
161992	183747	0
161992	184858	0
161992	186978	0
161992	199647	0
161992	203903	0
162137	163443	0
162137	163478	0
162137	165368	0
162137	168827	0
162137	168879	0
162137	172878	0
162137	174144	0
162137	174273	0
162137	179850	0
162137	183021	0
162137	183584	0
162137	183747	0
162137	184858	0
162137	186592	0
162137	186978	0
162137	199647	0
162137	203903	0
163443	163478	0
163443	165368	0
163443	168827	0
163443	168879	0
163443	172878	0
163443	174144	0
163443	174273	0
163443	179850	0
163443	183021	0
163443	183584	0
163443	183747	0
163443	184858	0
163443	186592	0
163443	186978	0
163443	199647	0
163443	203903	0
163478	165368	0
163478	168879	0
163478	172878	0
163478	174144	0
163478	174273	0
163478	179850	0
163478	183021	0
163478	183584	0
163478	183747	0
163478	184858	0
163478	186978	0
163478	203903	0
165368	168827	0
165368	168879	0
165368	172878	0
165368	174144	0
165368	174273	0
165368	179850	0
165368	183021	0
165368	183584	0
165368	183747	0
165368	184858	0
165368	186978	0
165368	199647	0
165368	203903	0
168827	168879	0
168827	172878	0
168827	174144	0
168827	174273	0
168827	179850	0
168827	183021	0
168827	183584	0
168827	183747	0
168827	184858	0
168827	186978	0
168827	199647	0
168827	203903	0
168879	172878	0
168879	174144	0
168879	174273	0
168879	179850	0
168879	183021	0
168879	183584	0
168879	183747	0
168879	184858	0
168879	186592	0
168879	186978	0
168879	199647	0
168879	203903	0
172878	174144	0
172878	174273	0
172878	179850	0
172878	183021	0
172878	183584	0
172878	183747	0
172878	184858	0
172878	186592	0
172878	186978	0
172878	199647	0
172878	203903	0
174144	174273	0
174144	179850	0
174144	183021	0
174144	183584	0
174144	183747	0
174144	184858	0
174144	186592	0
174144	186978	0
174144	199647	0
174144	203903	0
174273	179850	0
174273	183021	0
174273	183584	0
174273	183747	0
174273	184858	0
174273	186592	0
174273	186978	0
174273	199647	0
174273	203903	0
179850	183021	0
179850	183584	0
179850	183747	0
179850	184858	0
179850	186592	0
179850	186978	0
179850	199647	0
179850	203903	0
183021	183584	0
183021	183747	0
183021	184858	0
183021	186592	0
183021	186978	0
183021	199647	0
183021	203903	0
183584	183747	0
183584	184858	0
183584	186978	0
183584	199647	0
183584	203903	0
183747	184858	0
183747	186592	0
183747	186978	0
183747	199647	0
183747	203903	0
184858	186978	0
184858	203903	0
186592	186978	0
186592	203903	0
186978	199647	0
186978	203903	0
199647	203903	0
184858	199647	1e-05
165368	174715	5e-05
161992	186592	7e-05
174144	174715	0.0001
163478	168827	0.00066
174715	183584	0.00097
183584	186592	0.00103
168138	Oed_rep_	0.00117
174273	174715	0.00171
184858	186592	0.00191
165368	186592	0.00198
186592	Oed_rep_	0.00212
168138	199647	0.00256
183021	Oed_rep_	0.00298
179850	Oed_rep_	0.00471
161992	168138	0.00586
168138	183021	0.0062
174715	199647	0.00639
163478	174715	0.00731
168879	174715	0.00842
199647	Oed_rep_	0.00928
168138	184858	0.00937
165368	Oed_rep_	0.01009
174144	Oed_rep_	0.01137
163478	186592	0.01185
161992	174715	0.0135
163478	199647	0.01418
174715	179850	0.015
161992	Oed_rep_	0.01564
168138	174144	0.01615
162137	174715	0.0167
174715	183021	0.0193
174715	Oed_rep_	0.02051
174715	183747	0.02341
168138	174715	0.02512
168138	174273	0.0262
174715	184858	0.02956
172878	174715	0.03095
168827	174715	0.03159
184858	Oed_rep_	0.03957
168138	186978	0.03995
174715	186978	0.03997
168138	168879	0.04367
168138	183584	0.04421
174715	186592	0.04683
168138	183747	0.052
162137	168138	0.05635
168138	168827	0.05922
163443	168138	0.06851
168138	172878	0.06936
183747	Oed_rep_	0.06936
163443	174715	0.07004
165368	168138	0.07511
186592	199647	0.1226
168827	Oed_rep_	0.1233
163443	Oed_rep_	0.12944
168138	203903	0.1326
174715	203903	0.13601
183584	Oed_rep_	0.14131
168827	186592	0.15808
186978	Oed_rep_	0.18308
163478	168138	0.19921
172878	Oed_rep_	0.2193
168138	179850	0.30487
174273	Oed_rep_	0.33019
168138	186592	0.35148
203903	Oed_rep_	0.41023
162137	Oed_rep_	0.48507
163478	Oed_rep_	0.50748
168879	Oed_rep_	0.54063
