# Supplementary material for: Signatures of selection for bonamiosis resistance in European flat oyster (Ostrea edulis): New genomic tools for breeding programs and management of natural resources
Source: Evol Appl. 2019 Jul 5;12(9):1781–96. doi: 10.1111/eva.12832 (PMC6752124; doi:10.1111/eva.12832)
Supplement: Supplementary file 4 [file EVA-12-1781-s004.xlsx]

## Sheet: Hoja1
Table S4. Pairwise linkage disequilibrium between the most strict set of 22 outlierPOOL-S loci using a contingency probability test within each population. Population codes are shown in Table 1.
Population	Locus1	Locus 2	P-Value
ROS	163443	168879	0
ROS	163443	172878	0
ROS	168879	172878	0
ROS	163478	174144	0
ROS	163478	183584	0
ROS	163443	183747	0
ROS	168879	183747	0
ROS	172878	183747	0
ROS	186978	203903	0
ROS	168879	174273	1e-05
ROS	174273	186978	3e-05
ROS	174144	183584	4e-05
ROS	174273	183747	5e-05
ROS	172878	203903	7e-05
ROS	163443	174273	8e-05
ROS	174273	203903	0.0001
ROS	172878	174273	0.00011
ROS	163443	203903	0.00012
ROS	163443	186978	0.00013
ROS	172878	186978	0.00014
ROS	168879	183584	0.00018
ROS	183584	183747	0.00021
ROS	168879	203903	0.00022
ROS	163478	183747	0.00023
ROS	162137	163443	0.00025
ROS	162137	168879	0.00026
ROS	163478	168879	0.00026
ROS	163478	174273	0.00026
ROS	183747	203903	0.00027
ROS	162137	172878	0.00028
ROS	172878	174144	0.00028
ROS	163443	174144	0.00029
ROS	163443	183021	0.00029
ROS	172878	183021	0.00031
ROS	162137	183747	0.00033
ROS	174273	183021	0.00039
ROS	183747	186978	0.00039
ROS	163443	163478	0.00041
ROS	162137	174273	0.00042
ROS	163478	172878	0.00043
ROS	168879	186978	0.00046
ROS	162137	174144	0.00047
ROS	163443	183584	0.0005
ROS	162137	183021	0.00053
ROS	168879	174144	0.00055
ROS	172878	183584	0.00058
ROS	174273	183584	0.00071
ROS	174144	174273	0.00073
ROS	162137	163478	0.00075
ROS	174144	183747	0.00078
ROS	168879	183021	0.00083
ROS	183021	183747	0.00084
ROS	162137	183584	0.00088
ROS	162137	203903	0.0009
ROS	162137	186978	0.00111
ROS	183584	203903	0.00165
ROS	183021	203903	0.00171
ROS	174144	203903	0.00208
ROS	183021	186978	0.00231
ROS	161992	183584	0.00234
ROS	174144	183021	0.00236
ROS	161992	183021	0.0025
ROS	163478	203903	0.00259
ROS	161992	174144	0.0027
ROS	163478	186978	0.00289
ROS	161992	163478	0.00297
ROS	163478	183021	0.00317
ROS	183584	186978	0.00331
ROS	174144	186978	0.00333
ROS	183021	183584	0.0035
ROS	161992	168879	0.00373
ROS	161992	163443	0.00387
ROS	161992	172878	0.00397
ROS	163478	165368	0.00449
ROS	161992	183747	0.00494
ROS	179850	183021	0.0051
ROS	165368	183584	0.00592
ROS	165368	174144	0.00598
ROS	165368	186978	0.00608
ROS	168138	179850	0.00869
ROS	168879	179850	0.00893
ROS	162137	165368	0.01035
ROS	179850	183747	0.01045
ROS	172878	179850	0.01134
ROS	165368	174273	0.01147
ROS	161992	174273	0.01269
ROS	163443	179850	0.01277
ROS	161992	203903	0.01728
ROS	165368	172878	0.01762
ROS	163443	165368	0.01903
ROS	165368	183747	0.0194
ROS	179850	184858	0.0196
ROS	165368	168879	0.02048
ROS	179850	203903	0.02069
ROS	174273	179850	0.02534
ROS	165368	203903	0.02572
ROS	161992	186978	0.02805
ROS	161992	184858	0.04098
ROS	161992	162137	0.04595
ROS	161992	179850	0.04607
ROS	179850	186978	0.04789
ROS	183747	199647	0.05953
ROS	183584	199647	0.06026
ROS	183021	199647	0.06082
ROS	163443	199647	0.06087
ROS	174144	199647	0.061
ROS	161992	199647	0.06145
ROS	168827	199647	0.06157
ROS	161992	168827	0.0617
ROS	179850	199647	0.06172
ROS	168827	183747	0.06215
ROS	168879	199647	0.06286
ROS	163478	168827	0.06287
ROS	163478	199647	0.06303
ROS	168827	172878	0.06316
ROS	172878	199647	0.06317
ROS	168827	183584	0.06342
ROS	168827	183021	0.06401
ROS	163443	168827	0.06404
ROS	168827	168879	0.06424
ROS	168827	179850	0.0646
ROS	168827	174144	0.06467
ROS	174273	199647	0.06832
ROS	168827	174273	0.06835
ROS	162137	179850	0.08753
ROS	165368	168138	0.08853
ROS	174144	179850	0.10581
ROS	163478	179850	0.10643
ROS	168138	186978	0.10652
ROS	165368	183021	0.10814
ROS	179850	183584	0.11249
ROS	162137	168138	0.11379
ROS	165368	Oed_rep_	0.14471
ROS	183747	184858	0.15294
ROS	172878	184858	0.15372
ROS	168879	184858	0.15519
ROS	163443	184858	0.15536
ROS	174144	184858	0.17961
ROS	183021	184858	0.18325
ROS	163478	184858	0.18497
ROS	183584	184858	0.18529
ROS	199647	203903	0.18709
ROS	168827	203903	0.18766
ROS	168827	186978	0.20027
ROS	186978	199647	0.20159
ROS	174273	184858	0.21221
ROS	186592	203903	0.21221
ROS	168138	203903	0.23094
ROS	186592	186978	0.23251
ROS	168138	184858	0.24188
ROS	174715	183584	0.24732
ROS	184858	199647	0.24878
ROS	168827	184858	0.25055
ROS	174144	174715	0.25557
ROS	163478	174715	0.26161
ROS	174273	Oed_rep_	0.27296
ROS	162137	186592	0.27585
ROS	163478	168138	0.29568
ROS	168138	183584	0.2979
ROS	168138	183021	0.29972
ROS	168138	174144	0.30407
ROS	172878	186592	0.30526
ROS	168879	186592	0.30995
ROS	183747	186592	0.31443
ROS	161992	165368	0.31485
ROS	163443	186592	0.31631
ROS	184858	Oed_rep_	0.31637
ROS	174144	Oed_rep_	0.31649
ROS	163478	Oed_rep_	0.31682
ROS	183584	Oed_rep_	0.32212
ROS	174273	186592	0.34503
ROS	179850	Oed_rep_	0.34677
ROS	161992	186592	0.35103
ROS	179850	186592	0.37793
ROS	174144	186592	0.37879
ROS	174715	Oed_rep_	0.38073
ROS	183584	186592	0.38209
ROS	163478	186592	0.38228
ROS	183021	186592	0.39241
ROS	165368	174715	0.41892
ROS	168138	174273	0.45097
ROS	161992	168138	0.46265
ROS	174715	186978	0.4885
ROS	168827	174715	0.49511
ROS	174715	199647	0.49667
ROS	162137	168827	0.49741
ROS	162137	199647	0.50114
ROS	174273	174715	0.51251
ROS	172878	174715	0.5243
ROS	184858	186592	0.52833
ROS	174715	183747	0.52876
ROS	168138	186592	0.52919
ROS	168879	174715	0.53016
ROS	163443	174715	0.53373
ROS	184858	186978	0.54384
ROS	165368	186592	0.54954
ROS	174715	179850	0.56093
ROS	184858	203903	0.5778
ROS	165368	184858	0.58348
ROS	163443	Oed_rep_	0.61463
ROS	186592	Oed_rep_	0.61818
ROS	168879	Oed_rep_	0.6185
ROS	172878	Oed_rep_	0.6217
ROS	183747	Oed_rep_	0.6227
ROS	168138	172878	0.63502
ROS	168138	183747	0.63721
ROS	163443	168138	0.63785
ROS	168138	168879	0.64091
ROS	174715	203903	0.69066
ROS	203903	Oed_rep_	0.69643
ROS	186978	Oed_rep_	0.71818
ROS	162137	174715	0.74495
ROS	162137	184858	0.75482
ROS	165368	179850	0.77467
ROS	174715	183021	0.84531
ROS	162137	Oed_rep_	0.86195
ROS	161992	174715	0.8838
ROS	165368	168827	1
ROS	168138	168827	1
ROS	168138	174715	1
ROS	174715	184858	1
ROS	168827	186592	1
ROS	174715	186592	1
ROS	165368	199647	1
ROS	168138	199647	1
ROS	186592	199647	1
ROS	161992	Oed_rep_	1
ROS	168138	Oed_rep_	1
ROS	183021	Oed_rep_	1
ROS	168827	Oed_rep_	NA
ROS	199647	Oed_rep_	NA
ORT	165368	183584	0
ORT	174144	183584	0
ORT	165368	174144	5e-05
ORT	172878	199647	6e-05
ORT	163443	172878	7e-05
ORT	172878	183747	8e-05
ORT	163443	183747	0.00013
ORT	183747	199647	0.00013
ORT	163443	199647	0.00019
ORT	168827	199647	0.00029
ORT	174144	183021	0.00034
ORT	168827	183747	0.00043
ORT	168827	172878	0.00048
ORT	163443	183021	0.00064
ORT	172878	183021	0.00065
ORT	183021	183747	0.00066
ORT	163443	168827	0.00076
ORT	163443	174273	0.00118
ORT	168879	199647	0.00118
ORT	172878	174273	0.00133
ORT	168827	174273	0.00134
ORT	174273	183747	0.00144
ORT	174273	199647	0.00217
ORT	165368	183021	0.00278
ORT	183021	183584	0.00305
ORT	186978	203903	0.00445
ORT	168879	174273	0.00462
ORT	168827	183021	0.0057
ORT	174144	183747	0.00594
ORT	163443	174144	0.00602
ORT	183021	199647	0.00604
ORT	172878	174144	0.00633
ORT	163443	165368	0.0067
ORT	168827	168879	0.00694
ORT	165368	183747	0.00728
ORT	174273	179850	0.00778
ORT	165368	172878	0.00819
ORT	162137	183021	0.01018
ORT	162137	163443	0.01064
ORT	162137	183747	0.01068
ORT	183747	186978	0.01074
ORT	183021	186978	0.01107
ORT	163443	186978	0.01117
ORT	162137	172878	0.01129
ORT	172878	186978	0.01141
ORT	165368	199647	0.01581
ORT	174144	199647	0.01658
ORT	168827	174715	0.01671
ORT	183584	183747	0.01755
ORT	163443	183584	0.01764
ORT	174273	183021	0.01837
ORT	183584	184858	0.01848
ORT	174144	184858	0.01879
ORT	174144	Oed_rep_	0.01891
ORT	172878	183584	0.02023
ORT	168827	203903	0.02061
ORT	162137	174144	0.02062
ORT	168879	172878	0.02102
ORT	161992	163443	0.02115
ORT	168879	183747	0.02122
ORT	163443	168879	0.02155
ORT	183584	Oed_rep_	0.02185
ORT	163443	179850	0.02222
ORT	161992	183747	0.02234
ORT	161992	172878	0.02258
ORT	179850	183747	0.02284
ORT	165368	Oed_rep_	0.02289
ORT	163478	179850	0.02433
ORT	172878	179850	0.0248
ORT	199647	203903	0.03113
ORT	163478	174715	0.03785
ORT	179850	183021	0.038
ORT	165368	168827	0.03862
ORT	165368	174273	0.03904
ORT	161992	199647	0.03978
ORT	183747	203903	0.04124
ORT	163443	203903	0.04125
ORT	172878	203903	0.04233
ORT	179850	186978	0.045
ORT	168827	174144	0.04775
ORT	168827	183584	0.04944
ORT	183584	199647	0.05054
ORT	183747	Oed_rep_	0.05421
ORT	172878	Oed_rep_	0.05458
ORT	163443	Oed_rep_	0.05692
ORT	186978	199647	0.05746
ORT	162137	183584	0.05878
ORT	162137	165368	0.05986
ORT	162137	199647	0.06011
ORT	162137	168827	0.06048
ORT	174144	174273	0.0623
ORT	168827	186978	0.06582
ORT	165368	174715	0.06995
ORT	183021	203903	0.07019
ORT	162137	174273	0.0706
ORT	199647	Oed_rep_	0.07111
ORT	174273	186978	0.0722
ORT	165368	184858	0.07252
ORT	168879	203903	0.0843
ORT	168138	203903	0.08463
ORT	168879	183021	0.08917
ORT	165368	186978	0.091
ORT	162137	186978	0.09321
ORT	174144	186978	0.09429
ORT	162137	203903	0.09518
ORT	161992	183021	0.09863
ORT	168138	179850	0.10208
ORT	174273	203903	0.10376
ORT	162137	168879	0.10421
ORT	168879	186978	0.10458
ORT	161992	184858	0.10492
ORT	183021	Oed_rep_	0.10672
ORT	163478	174273	0.11449
ORT	183021	184858	0.12802
ORT	174273	Oed_rep_	0.13243
ORT	161992	168827	0.13387
ORT	174273	183584	0.15361
ORT	179850	199647	0.15455
ORT	168827	Oed_rep_	0.16228
ORT	168879	Oed_rep_	0.16536
ORT	163478	174144	0.16611
ORT	168138	183021	0.16742
ORT	168138	184858	0.18931
ORT	161992	174144	0.19763
ORT	183584	186978	0.21076
ORT	174144	179850	0.21208
ORT	174144	174715	0.21385
ORT	168138	174715	0.21931
ORT	165368	168879	0.22605
ORT	168879	179850	0.22997
ORT	163443	184858	0.23107
ORT	163443	174715	0.23146
ORT	174715	183747	0.2318
ORT	172878	174715	0.23209
ORT	183747	184858	0.23313
ORT	172878	184858	0.23419
ORT	165368	179850	0.24604
ORT	168138	174144	0.2476
ORT	161992	183584	0.25277
ORT	161992	186978	0.26491
ORT	161992	162137	0.26513
ORT	162137	179850	0.26891
ORT	179850	203903	0.27043
ORT	161992	Oed_rep_	0.27245
ORT	184858	Oed_rep_	0.27289
ORT	179850	Oed_rep_	0.28526
ORT	168827	184858	0.3075
ORT	168138	186978	0.31711
ORT	174715	184858	0.32499
ORT	163478	165368	0.32797
ORT	168827	179850	0.33365
ORT	161992	163478	0.33439
ORT	186978	Oed_rep_	0.34424
ORT	163478	183747	0.34616
ORT	163443	163478	0.34728
ORT	163478	172878	0.34734
ORT	168138	199647	0.35636
ORT	163478	183021	0.37576
ORT	161992	174273	0.38141
ORT	174144	203903	0.38159
ORT	174715	183021	0.38776
ORT	184858	199647	0.40561
ORT	163478	168879	0.4133
ORT	174715	179850	0.41416
ORT	168879	174144	0.44669
ORT	163478	168138	0.4535
ORT	179850	183584	0.46072
ORT	163478	184858	0.46711
ORT	184858	203903	0.48392
ORT	163478	183584	0.49254
ORT	168138	183747	0.49494
ORT	168138	172878	0.49884
ORT	161992	165368	0.49939
ORT	163443	168138	0.49977
ORT	165368	203903	0.50192
ORT	163478	203903	0.50238
ORT	174715	203903	0.51605
ORT	161992	168138	0.54091
ORT	168138	Oed_rep_	0.54255
ORT	168138	183584	0.55296
ORT	161992	168879	0.5645
ORT	162137	168138	0.583
ORT	168138	168827	0.59845
ORT	184858	186978	0.6034
ORT	162137	184858	0.60679
ORT	163478	186978	0.60743
ORT	174715	199647	0.61265
ORT	179850	184858	0.62737
ORT	174715	183584	0.63593
ORT	163478	Oed_rep_	0.67175
ORT	163478	168827	0.68129
ORT	161992	179850	0.72813
ORT	165368	168138	0.73868
ORT	163478	199647	0.73903
ORT	168879	183584	0.75927
ORT	183584	203903	0.76651
ORT	162137	163478	0.76715
ORT	168138	174273	0.78055
ORT	174273	184858	0.78556
ORT	168138	168879	1
ORT	161992	174715	1
ORT	162137	174715	1
ORT	168879	174715	1
ORT	174273	174715	1
ORT	168879	184858	1
ORT	174715	186978	1
ORT	161992	203903	1
ORT	162137	Oed_rep_	1
ORT	174715	Oed_rep_	1
ORT	203903	Oed_rep_	1
ORT	161992	186592	NA
ORT	162137	186592	NA
ORT	163443	186592	NA
ORT	163478	186592	NA
ORT	165368	186592	NA
ORT	168138	186592	NA
ORT	168827	186592	NA
ORT	168879	186592	NA
ORT	172878	186592	NA
ORT	174144	186592	NA
ORT	174273	186592	NA
ORT	174715	186592	NA
ORT	179850	186592	NA
ORT	183021	186592	NA
ORT	183584	186592	NA
ORT	183747	186592	NA
ORT	184858	186592	NA
ORT	186592	186978	NA
ORT	186592	199647	NA
ORT	186592	203903	NA
ORT	186592	Oed_rep_	NA
QUI	162137	163443	0
QUI	162137	168879	0
QUI	163443	168879	0
QUI	163443	172878	0
QUI	168879	172878	0
QUI	163443	174273	0
QUI	168879	174273	0
QUI	162137	183747	0
QUI	163443	183747	0
QUI	168879	183747	0
QUI	172878	183747	0
QUI	186978	203903	0
QUI	162137	172878	3e-05
QUI	172878	174273	3e-05
QUI	162137	174273	5e-05
QUI	172878	186978	7e-05
QUI	174273	183747	8e-05
QUI	172878	203903	0.00011
QUI	174144	183584	0.00013
QUI	174273	203903	0.00017
QUI	183747	186978	0.00025
QUI	183747	203903	0.00029
QUI	174273	186978	0.00031
QUI	163443	203903	0.00032
QUI	163443	186978	0.00046
QUI	165368	183584	0.00062
QUI	168879	186978	0.00065
QUI	168879	203903	0.00074
QUI	163443	168827	0.00085
QUI	162137	203903	0.00093
QUI	162137	186978	0.00094
QUI	168827	174273	0.00117
QUI	168827	168879	0.00139
QUI	168827	183747	0.00148
QUI	162137	168827	0.00153
QUI	183584	186978	0.00372
QUI	168879	174144	0.00442
QUI	162137	174144	0.00449
QUI	163443	174144	0.00486
QUI	174144	183747	0.00495
QUI	165368	174144	0.0054
QUI	183584	203903	0.00602
QUI	165368	203903	0.00606
QUI	165368	186978	0.00687
QUI	174144	186978	0.00739
QUI	161992	174144	0.00749
QUI	174144	203903	0.00827
QUI	174273	183021	0.0093
QUI	172878	174144	0.00949
QUI	174144	174273	0.01015
QUI	162137	183021	0.01131
QUI	168827	172878	0.01147
QUI	163478	184858	0.01394
QUI	161992	163443	0.0151
QUI	161992	183747	0.01558
QUI	183584	183747	0.01627
QUI	172878	183584	0.01647
QUI	168879	183584	0.01671
QUI	162137	183584	0.01811
QUI	163443	183584	0.01828
QUI	161992	168879	0.01858
QUI	183021	183747	0.01921
QUI	161992	165368	0.01945
QUI	163443	183021	0.01948
QUI	165368	172878	0.01965
QUI	161992	162137	0.02088
QUI	168879	183021	0.02214
QUI	161992	174273	0.02221
QUI	174273	183584	0.02406
QUI	161992	183021	0.02924
QUI	168827	174144	0.03259
QUI	163443	165368	0.0353
QUI	165368	168879	0.03681
QUI	165368	179850	0.03808
QUI	165368	183747	0.03943
QUI	179850	183584	0.04326
QUI	165368	174273	0.0438
QUI	168827	183021	0.04434
QUI	162137	165368	0.05074
QUI	163478	179850	0.05193
QUI	172878	183021	0.05302
QUI	168827	183584	0.05466
QUI	165368	168827	0.05604
QUI	161992	168827	0.05654
QUI	183021	186978	0.05857
QUI	165368	184858	0.05933
QUI	183021	203903	0.06083
QUI	172878	184858	0.06087
QUI	174144	183021	0.0629
QUI	161992	186978	0.07049
QUI	161992	203903	0.07071
QUI	168827	203903	0.07547
QUI	168827	186978	0.07702
QUI	174144	184858	0.09444
QUI	179850	184858	0.09604
QUI	174144	174715	0.10055
QUI	161992	172878	0.10523
QUI	163443	184858	0.11665
QUI	168827	184858	0.11749
QUI	183747	184858	0.12606
QUI	174715	203903	0.12638
QUI	161992	183584	0.12782
QUI	174715	183584	0.13087
QUI	174715	186978	0.13119
QUI	163478	172878	0.13276
QUI	168879	184858	0.13441
QUI	174144	199647	0.14118
QUI	165368	Oed_rep_	0.14223
QUI	162137	184858	0.15208
QUI	165368	174715	0.15795
QUI	174273	184858	0.16248
QUI	168138	174715	0.17807
QUI	172878	179850	0.1901
QUI	165368	183021	0.19259
QUI	174144	179850	0.19552
QUI	179850	183021	0.20675
QUI	168138	179850	0.23262
QUI	172878	174715	0.2333
QUI	161992	184858	0.23501
QUI	168138	Oed_rep_	0.23576
QUI	184858	203903	0.2488
QUI	184858	186978	0.25203
QUI	183021	183584	0.26413
QUI	163478	165368	0.27427
QUI	174715	Oed_rep_	0.27631
QUI	179850	199647	0.28097
QUI	168138	168827	0.28227
QUI	161992	174715	0.28348
QUI	163478	203903	0.30838
QUI	168138	199647	0.31111
QUI	163478	186978	0.3115
QUI	163478	174144	0.32916
QUI	163478	183584	0.32964
QUI	183584	184858	0.33038
QUI	174715	199647	0.33539
QUI	168138	183021	0.33727
QUI	161992	199647	0.34915
QUI	162137	174715	0.39153
QUI	183021	184858	0.4097
QUI	174144	Oed_rep_	0.41588
QUI	161992	179850	0.43006
QUI	186978	Oed_rep_	0.43706
QUI	203903	Oed_rep_	0.43727
QUI	186978	199647	0.44752
QUI	199647	203903	0.45013
QUI	179850	183747	0.45912
QUI	163443	179850	0.45994
QUI	163478	174715	0.46018
QUI	183584	Oed_rep_	0.46117
QUI	179850	Oed_rep_	0.46156
QUI	168879	179850	0.46451
QUI	163478	Oed_rep_	0.47138
QUI	168827	179850	0.48283
QUI	174273	174715	0.48684
QUI	163478	168827	0.4902
QUI	184858	Oed_rep_	0.54213
QUI	174715	183747	0.54302
QUI	163443	174715	0.55086
QUI	168879	174715	0.55396
QUI	161992	163478	0.55501
QUI	163443	163478	0.55796
QUI	163478	183747	0.561
QUI	163478	168879	0.56203
QUI	168827	174715	0.56263
QUI	161992	168138	0.56817
QUI	168138	174144	0.56948
QUI	174273	179850	0.59019
QUI	162137	179850	0.59461
QUI	179850	186978	0.60474
QUI	179850	203903	0.61049
QUI	163443	199647	0.61873
QUI	168879	199647	0.62132
QUI	183747	199647	0.62314
QUI	162137	199647	0.62775
QUI	168138	183584	0.65853
QUI	163478	168138	0.65984
QUI	183584	199647	0.66075
QUI	162137	163478	0.67464
QUI	168138	183747	0.67498
QUI	168138	168879	0.67905
QUI	163443	168138	0.67972
QUI	163478	174273	0.68192
QUI	163478	183021	0.70434
QUI	162137	168138	0.72437
QUI	168138	174273	0.72445
QUI	174715	183021	0.72877
QUI	184858	199647	0.75313
QUI	165368	168138	0.76703
QUI	172878	Oed_rep_	0.77055
QUI	172878	199647	0.7736
QUI	165368	199647	0.77582
QUI	174273	199647	0.79059
QUI	168138	184858	0.80574
QUI	161992	Oed_rep_	0.84224
QUI	168138	203903	0.85218
QUI	168827	Oed_rep_	0.85367
QUI	168138	186978	0.85715
QUI	168138	172878	0.86717
QUI	168879	Oed_rep_	0.86777
QUI	163443	Oed_rep_	0.87016
QUI	183747	Oed_rep_	0.87258
QUI	174273	Oed_rep_	0.92263
QUI	162137	Oed_rep_	0.92527
QUI	183021	Oed_rep_	0.93639
QUI	174715	179850	1
QUI	174715	184858	1
QUI	163478	199647	1
QUI	168827	199647	1
QUI	183021	199647	1
QUI	199647	Oed_rep_	1
QUI	161992	186592	NA
QUI	162137	186592	NA
QUI	163443	186592	NA
QUI	163478	186592	NA
QUI	165368	186592	NA
QUI	168138	186592	NA
QUI	168827	186592	NA
QUI	168879	186592	NA
QUI	172878	186592	NA
QUI	174144	186592	NA
QUI	174273	186592	NA
QUI	174715	186592	NA
QUI	179850	186592	NA
QUI	183021	186592	NA
QUI	183584	186592	NA
QUI	183747	186592	NA
QUI	184858	186592	NA
QUI	186592	186978	NA
QUI	186592	199647	NA
QUI	186592	203903	NA
QUI	186592	Oed_rep_	NA
LIM	186978	203903	7e-05
LIM	162137	163443	0.00016
LIM	172878	183747	0.00016
LIM	163443	203903	0.00018
LIM	162137	172878	0.00019
LIM	163443	183747	0.00019
LIM	163443	172878	0.0002
LIM	162137	186978	0.00021
LIM	162137	203903	0.00022
LIM	162137	183747	0.00024
LIM	172878	203903	0.00029
LIM	183747	186978	0.00031
LIM	183747	203903	0.00033
LIM	163443	186978	0.00036
LIM	172878	186978	0.00037
LIM	162137	186592	0.03958
LIM	172878	186592	0.0397
LIM	183747	186592	0.0401
LIM	163443	186592	0.04096
LIM	186592	203903	0.05205
LIM	186592	186978	0.05239
LIM	174715	186592	0.42686
LIM	161992	186592	0.49374
LIM	186592	Oed_rep_	0.50127
LIM	161992	162137	1
LIM	161992	163443	1
LIM	161992	172878	1
LIM	161992	174715	1
LIM	162137	174715	1
LIM	163443	174715	1
LIM	172878	174715	1
LIM	161992	183747	1
LIM	174715	183747	1
LIM	161992	186978	1
LIM	174715	186978	1
LIM	161992	203903	1
LIM	174715	203903	1
LIM	161992	Oed_rep_	1
LIM	162137	Oed_rep_	1
LIM	163443	Oed_rep_	1
LIM	172878	Oed_rep_	1
LIM	183747	Oed_rep_	1
LIM	186978	Oed_rep_	1
LIM	203903	Oed_rep_	1
LIM	161992	163478	NA
LIM	162137	163478	NA
LIM	163443	163478	NA
LIM	161992	165368	NA
LIM	162137	165368	NA
LIM	163443	165368	NA
LIM	163478	165368	NA
LIM	161992	168138	NA
LIM	162137	168138	NA
LIM	163443	168138	NA
LIM	163478	168138	NA
LIM	165368	168138	NA
LIM	161992	168827	NA
LIM	162137	168827	NA
LIM	163443	168827	NA
LIM	163478	168827	NA
LIM	165368	168827	NA
LIM	168138	168827	NA
LIM	161992	168879	NA
LIM	162137	168879	NA
LIM	163443	168879	NA
LIM	163478	168879	NA
LIM	165368	168879	NA
LIM	168138	168879	NA
LIM	168827	168879	NA
LIM	163478	172878	NA
LIM	165368	172878	NA
LIM	168138	172878	NA
LIM	168827	172878	NA
LIM	168879	172878	NA
LIM	161992	174144	NA
LIM	162137	174144	NA
LIM	163443	174144	NA
LIM	163478	174144	NA
LIM	165368	174144	NA
LIM	168138	174144	NA
LIM	168827	174144	NA
LIM	168879	174144	NA
LIM	172878	174144	NA
LIM	161992	174273	NA
LIM	162137	174273	NA
LIM	163443	174273	NA
LIM	163478	174273	NA
LIM	165368	174273	NA
LIM	168138	174273	NA
LIM	168827	174273	NA
LIM	168879	174273	NA
LIM	172878	174273	NA
LIM	174144	174273	NA
LIM	163478	174715	NA
LIM	165368	174715	NA
LIM	168138	174715	NA
LIM	168827	174715	NA
LIM	168879	174715	NA
LIM	174144	174715	NA
LIM	174273	174715	NA
LIM	161992	179850	NA
LIM	162137	179850	NA
LIM	163443	179850	NA
LIM	163478	179850	NA
LIM	165368	179850	NA
LIM	168138	179850	NA
LIM	168827	179850	NA
LIM	168879	179850	NA
LIM	172878	179850	NA
LIM	174144	179850	NA
LIM	174273	179850	NA
LIM	174715	179850	NA
LIM	161992	183021	NA
LIM	162137	183021	NA
LIM	163443	183021	NA
LIM	163478	183021	NA
LIM	165368	183021	NA
LIM	168138	183021	NA
LIM	168827	183021	NA
LIM	168879	183021	NA
LIM	172878	183021	NA
LIM	174144	183021	NA
LIM	174273	183021	NA
LIM	174715	183021	NA
LIM	179850	183021	NA
LIM	161992	183584	NA
LIM	162137	183584	NA
LIM	163443	183584	NA
LIM	163478	183584	NA
LIM	165368	183584	NA
LIM	168138	183584	NA
LIM	168827	183584	NA
LIM	168879	183584	NA
LIM	172878	183584	NA
LIM	174144	183584	NA
LIM	174273	183584	NA
LIM	174715	183584	NA
LIM	179850	183584	NA
LIM	183021	183584	NA
LIM	163478	183747	NA
LIM	165368	183747	NA
LIM	168138	183747	NA
LIM	168827	183747	NA
LIM	168879	183747	NA
LIM	174144	183747	NA
LIM	174273	183747	NA
LIM	179850	183747	NA
LIM	183021	183747	NA
LIM	183584	183747	NA
LIM	161992	184858	NA
LIM	162137	184858	NA
LIM	163443	184858	NA
LIM	163478	184858	NA
LIM	165368	184858	NA
LIM	168138	184858	NA
LIM	168827	184858	NA
LIM	168879	184858	NA
LIM	172878	184858	NA
LIM	174144	184858	NA
LIM	174273	184858	NA
LIM	174715	184858	NA
LIM	179850	184858	NA
LIM	183021	184858	NA
LIM	183584	184858	NA
LIM	183747	184858	NA
LIM	163478	186592	NA
LIM	165368	186592	NA
LIM	168138	186592	NA
LIM	168827	186592	NA
LIM	168879	186592	NA
LIM	174144	186592	NA
LIM	174273	186592	NA
LIM	179850	186592	NA
LIM	183021	186592	NA
LIM	183584	186592	NA
LIM	184858	186592	NA
LIM	163478	186978	NA
LIM	165368	186978	NA
LIM	168138	186978	NA
LIM	168827	186978	NA
LIM	168879	186978	NA
LIM	174144	186978	NA
LIM	174273	186978	NA
LIM	179850	186978	NA
LIM	183021	186978	NA
LIM	183584	186978	NA
LIM	184858	186978	NA
LIM	161992	199647	NA
LIM	162137	199647	NA
LIM	163443	199647	NA
LIM	163478	199647	NA
LIM	165368	199647	NA
LIM	168138	199647	NA
LIM	168827	199647	NA
LIM	168879	199647	NA
LIM	172878	199647	NA
LIM	174144	199647	NA
LIM	174273	199647	NA
LIM	174715	199647	NA
LIM	179850	199647	NA
LIM	183021	199647	NA
LIM	183584	199647	NA
LIM	183747	199647	NA
LIM	184858	199647	NA
LIM	186592	199647	NA
LIM	186978	199647	NA
LIM	163478	203903	NA
LIM	165368	203903	NA
LIM	168138	203903	NA
LIM	168827	203903	NA
LIM	168879	203903	NA
LIM	174144	203903	NA
LIM	174273	203903	NA
LIM	179850	203903	NA
LIM	183021	203903	NA
LIM	183584	203903	NA
LIM	184858	203903	NA
LIM	199647	203903	NA
LIM	163478	Oed_rep_	NA
LIM	165368	Oed_rep_	NA
LIM	168138	Oed_rep_	NA
LIM	168827	Oed_rep_	NA
LIM	168879	Oed_rep_	NA
LIM	174144	Oed_rep_	NA
LIM	174273	Oed_rep_	NA
LIM	174715	Oed_rep_	NA
LIM	179850	Oed_rep_	NA
LIM	183021	Oed_rep_	NA
LIM	183584	Oed_rep_	NA
LIM	184858	Oed_rep_	NA
LIM	199647	Oed_rep_	NA
LRy	165368	183021	7e-05
LRy	163443	165368	0.00012
LRy	165368	183747	0.00013
LRy	163443	174144	0.00015
LRy	168879	183747	0.00015
LRy	168879	203903	0.00016
LRy	165368	174144	0.00018
LRy	165368	203903	0.00019
LRy	183584	203903	0.00019
LRy	165368	183584	0.0002
LRy	174144	203903	0.0002
LRy	168879	174144	0.00023
LRy	183021	183584	0.00023
LRy	168879	183584	0.00024
LRy	183584	183747	0.00027
LRy	165368	168879	0.00028
LRy	163443	183021	0.00029
LRy	174144	183021	0.00029
LRy	174144	183584	0.00029
LRy	183021	203903	0.0003
LRy	168879	183021	0.00031
LRy	183747	203903	0.00032
LRy	183021	183747	0.00034
LRy	163443	168879	0.00035
LRy	163443	203903	0.00035
LRy	162137	165368	0.00039
LRy	163443	183747	0.00039
LRy	162137	183021	0.00041
LRy	163443	183584	0.00041
LRy	174144	183747	0.00042
LRy	183021	186978	0.00049
LRy	162137	174144	0.0005
LRy	183584	186978	0.00051
LRy	162137	168879	0.00053
LRy	163443	186978	0.00056
LRy	172878	203903	0.00059
LRy	162137	203903	0.00069
LRy	162137	183747	0.0007
LRy	183747	186978	0.00072
LRy	168879	186978	0.00074
LRy	162137	163443	0.00075
LRy	172878	186978	0.00077
LRy	165368	186978	0.00078
LRy	174144	186978	0.00089
LRy	186978	203903	0.00101
LRy	162137	183584	0.00114
LRy	161992	183021	0.00218
LRy	172878	183021	0.00222
LRy	161992	163443	0.00241
LRy	161992	168879	0.00263
LRy	163443	172878	0.00271
LRy	165368	172878	0.00274
LRy	172878	183584	0.00275
LRy	161992	203903	0.00276
LRy	172878	174144	0.00279
LRy	161992	165368	0.00282
LRy	161992	183747	0.00282
LRy	161992	174144	0.00286
LRy	168879	172878	0.00295
LRy	161992	183584	0.00298
LRy	172878	183747	0.00301
LRy	162137	186978	0.00308
LRy	163443	174273	0.00445
LRy	174273	183021	0.00462
LRy	165368	174273	0.0047
LRy	174273	183747	0.00475
LRy	174273	203903	0.00486
LRy	174273	183584	0.0051
LRy	174144	174273	0.00516
LRy	168879	174273	0.00541
LRy	161992	162137	0.008
LRy	161992	186978	0.00912
LRy	162137	172878	0.00916
LRy	162137	174273	0.01012
LRy	174273	186978	0.01158
LRy	161992	174273	0.01702
LRy	163478	174273	0.01915
LRy	172878	174273	0.02096
LRy	161992	172878	0.02564
LRy	161992	179850	0.04888
LRy	172878	179850	0.05224
LRy	163478	183747	0.05871
LRy	179850	186978	0.05906
LRy	163478	183584	0.06088
LRy	163443	163478	0.06089
LRy	163478	174144	0.06219
LRy	163478	165368	0.06229
LRy	163478	168879	0.0624
LRy	163478	203903	0.0639
LRy	163478	183021	0.06481
LRy	162137	179850	0.0679
LRy	168138	186592	0.07568
LRy	179850	183584	0.08074
LRy	174144	179850	0.08187
LRy	165368	179850	0.08256
LRy	163443	179850	0.08262
LRy	163478	Oed_rep_	0.08271
LRy	179850	203903	0.08329
LRy	161992	186592	0.08403
LRy	179850	183747	0.08484
LRy	179850	183021	0.0849
LRy	168879	179850	0.08511
LRy	168138	183747	0.0913
LRy	168138	174144	0.09131
LRy	163443	168138	0.09282
LRy	168138	168879	0.093
LRy	165368	168138	0.09324
LRy	168138	183021	0.09436
LRy	168138	183584	0.09512
LRy	168138	186978	0.10317
LRy	179850	184858	0.12326
LRy	168138	174273	0.14537
LRy	168138	203903	0.14953
LRy	162137	163478	0.1523
LRy	163478	186978	0.15708
LRy	174715	Oed_rep_	0.17499
LRy	174273	179850	0.17687
LRy	184858	Oed_rep_	0.20189
LRy	162137	168138	0.22671
LRy	163478	168138	0.23111
LRy	168138	172878	0.23411
LRy	161992	168138	0.23653
LRy	163478	172878	0.24535
LRy	161992	163478	0.24586
LRy	172878	184858	0.24777
LRy	163478	184858	0.25325
LRy	161992	184858	0.2535
LRy	172878	Oed_rep_	0.26484
LRy	184858	186978	0.26487
LRy	174144	174715	0.30388
LRy	174715	183021	0.30587
LRy	163443	174715	0.30637
LRy	168879	174715	0.30734
LRy	174715	183747	0.30791
LRy	165368	174715	0.30812
LRy	174715	183584	0.30957
LRy	183021	184858	0.31011
LRy	163443	184858	0.31055
LRy	168879	184858	0.31128
LRy	183584	184858	0.31141
LRy	174144	184858	0.31152
LRy	183747	184858	0.31373
LRy	165368	184858	0.31459
LRy	184858	203903	0.3174
LRy	183021	Oed_rep_	0.32994
LRy	168879	Oed_rep_	0.33453
LRy	174144	Oed_rep_	0.33469
LRy	163443	Oed_rep_	0.33518
LRy	183584	Oed_rep_	0.33776
LRy	165368	Oed_rep_	0.33781
LRy	183747	Oed_rep_	0.33903
LRy	186978	Oed_rep_	0.34244
LRy	163443	186592	0.38287
LRy	183747	186592	0.3888
LRy	168879	186592	0.39143
LRy	183021	186592	0.39143
LRy	183584	186592	0.39363
LRy	174144	186592	0.39469
LRy	165368	186592	0.399
LRy	162137	Oed_rep_	0.41312
LRy	174273	Oed_rep_	0.42499
LRy	203903	Oed_rep_	0.42596
LRy	174273	184858	0.43755
LRy	163478	179850	0.45001
LRy	186592	186978	0.46391
LRy	174715	179850	0.4745
LRy	168138	179850	0.50058
LRy	168138	Oed_rep_	0.50987
LRy	174715	186978	0.56762
LRy	174715	203903	0.58489
LRy	163478	174715	0.58544
LRy	172878	174715	0.58666
LRy	161992	174715	0.58759
LRy	186592	203903	0.65764
LRy	179850	Oed_rep_	0.65997
LRy	179850	186592	0.66401
LRy	186592	Oed_rep_	0.6864
LRy	172878	186592	0.76847
LRy	163478	186592	0.77007
LRy	174715	186592	0.81929
LRy	162137	186592	0.88411
LRy	162137	174715	1
LRy	168138	174715	1
LRy	174273	174715	1
LRy	168138	184858	1
LRy	174715	184858	1
LRy	174273	186592	1
LRy	184858	186592	1
LRy	161992	Oed_rep_	1
LRy	161992	168827	NA
LRy	162137	168827	NA
LRy	163443	168827	NA
LRy	163478	168827	NA
LRy	165368	168827	NA
LRy	168138	168827	NA
LRy	168827	168879	NA
LRy	168827	172878	NA
LRy	168827	174144	NA
LRy	168827	174273	NA
LRy	168827	174715	NA
LRy	168827	179850	NA
LRy	168827	183021	NA
LRy	168827	183584	NA
LRy	168827	183747	NA
LRy	162137	184858	NA
LRy	168827	184858	NA
LRy	168827	186592	NA
LRy	168827	186978	NA
LRy	161992	199647	NA
LRy	162137	199647	NA
LRy	163443	199647	NA
LRy	163478	199647	NA
LRy	165368	199647	NA
LRy	168138	199647	NA
LRy	168827	199647	NA
LRy	168879	199647	NA
LRy	172878	199647	NA
LRy	174144	199647	NA
LRy	174273	199647	NA
LRy	174715	199647	NA
LRy	179850	199647	NA
LRy	183021	199647	NA
LRy	183584	199647	NA
LRy	183747	199647	NA
LRy	184858	199647	NA
LRy	186592	199647	NA
LRy	186978	199647	NA
LRy	168827	203903	NA
LRy	199647	203903	NA
LRy	168827	Oed_rep_	NA
LRy	199647	Oed_rep_	NA
TBay	168879	172878	0
TBay	168879	174273	0
TBay	172878	174273	0
TBay	162137	168879	6e-05
TBay	186978	203903	7e-05
TBay	162137	172878	0.00012
TBay	162137	203903	0.00017
TBay	172878	203903	0.00021
TBay	168879	203903	0.00029
TBay	162137	174273	0.00031
TBay	168879	183747	0.00038
TBay	163443	168879	0.00039
TBay	172878	183747	0.00041
TBay	174273	203903	0.00043
TBay	163443	172878	0.00054
TBay	174273	183747	0.0006
TBay	163443	174273	0.00067
TBay	162137	183747	0.00078
TBay	162137	163443	0.0008
TBay	163478	174144	0.00161
TBay	165368	183584	0.00198
TBay	168879	186978	0.00206
TBay	172878	186978	0.00241
TBay	174273	186978	0.0025
TBay	163443	203903	0.00252
TBay	183747	203903	0.00275
TBay	163443	183747	0.00285
TBay	163443	186978	0.00446
TBay	161992	174144	0.00709
TBay	161992	183021	0.00747
TBay	161992	163478	0.00791
TBay	162137	186978	0.0086
TBay	183747	186978	0.01031
TBay	163478	183021	0.02497
TBay	162137	174144	0.03093
TBay	162137	165368	0.03267
TBay	162137	183584	0.03281
TBay	162137	163478	0.03827
TBay	179850	184858	0.06125
TBay	184858	Oed_rep_	0.06533
TBay	179850	Oed_rep_	0.06654
TBay	163478	183584	0.06781
TBay	174144	183584	0.07051
TBay	174144	183021	0.07202
TBay	163478	165368	0.07274
TBay	165368	174144	0.07295
TBay	161992	162137	0.07514
TBay	163443	183584	0.11363
TBay	183021	Oed_rep_	0.11515
TBay	163443	165368	0.11908
TBay	161992	183584	0.13613
TBay	161992	165368	0.13631
TBay	163443	163478	0.14996
TBay	161992	168879	0.15129
TBay	161992	174273	0.1527
TBay	161992	172878	0.15494
TBay	161992	203903	0.16209
TBay	163478	184858	0.18357
TBay	174144	179850	0.18634
TBay	163478	179850	0.18652
TBay	179850	183021	0.18692
TBay	183021	184858	0.18765
TBay	174144	184858	0.18956
TBay	168879	183021	0.19032
TBay	165368	174273	0.19038
TBay	174273	183021	0.19108
TBay	168879	183584	0.19159
TBay	174144	174273	0.19235
TBay	172878	183021	0.19323
TBay	165368	172878	0.19445
TBay	168879	174144	0.19473
TBay	165368	168879	0.19512
TBay	172878	174144	0.19533
TBay	172878	183584	0.19679
TBay	174273	183584	0.19773
TBay	163443	174144	0.20376
TBay	174144	Oed_rep_	0.20736
TBay	163443	183021	0.20818
TBay	165368	186592	0.21248
TBay	183584	186592	0.21557
TBay	163478	172878	0.23176
TBay	163478	174273	0.23575
TBay	163478	168879	0.23968
TBay	168138	183747	0.24865
TBay	161992	179850	0.24867
TBay	161992	184858	0.25215
TBay	163478	Oed_rep_	0.25723
TBay	168138	203903	0.29057
TBay	183584	203903	0.29486
TBay	174144	203903	0.29841
TBay	161992	Oed_rep_	0.29862
TBay	183021	203903	0.2992
TBay	165368	203903	0.30364
TBay	163478	203903	0.30579
TBay	168138	186978	0.30765
TBay	168138	174273	0.31342
TBay	168138	186592	0.31352
TBay	168138	172878	0.3141
TBay	168138	168879	0.31768
TBay	168138	Oed_rep_	0.33375
TBay	163443	168138	0.37544
TBay	163443	184858	0.37587
TBay	163478	186592	0.376
TBay	163443	179850	0.3806
TBay	162137	168138	0.38393
TBay	183021	186978	0.40245
TBay	165368	186978	0.40575
TBay	174144	186978	0.41101
TBay	183584	186978	0.41256
TBay	162137	186592	0.42733
TBay	161992	163443	0.42872
TBay	162137	183021	0.47008
TBay	186978	Oed_rep_	0.48768
TBay	183021	183584	0.48909
TBay	165368	183021	0.49041
TBay	183021	186592	0.50665
TBay	163478	186978	0.50942
TBay	161992	183747	0.512
TBay	183584	183747	0.52703
TBay	174144	183747	0.52714
TBay	174715	179850	0.52727
TBay	183021	183747	0.52745
TBay	165368	183747	0.52854
TBay	174715	184858	0.53132
TBay	174144	174715	0.53588
TBay	174715	183584	0.53639
TBay	161992	174715	0.53643
TBay	165368	174715	0.54016
TBay	183747	186592	0.54671
TBay	183584	Oed_rep_	0.60235
TBay	165368	Oed_rep_	0.60658
TBay	163443	Oed_rep_	0.6277
TBay	174273	186592	0.69752
TBay	168879	186592	0.70007
TBay	203903	Oed_rep_	0.70145
TBay	172878	186592	0.70287
TBay	161992	186978	0.7319
TBay	163478	174715	0.83945
TBay	174715	Oed_rep_	0.86667
TBay	161992	168138	1
TBay	163478	168138	1
TBay	165368	168138	1
TBay	168138	174144	1
TBay	162137	174715	1
TBay	163443	174715	1
TBay	168138	174715	1
TBay	168879	174715	1
TBay	172878	174715	1
TBay	174273	174715	1
TBay	162137	179850	1
TBay	165368	179850	1
TBay	168138	179850	1
TBay	168879	179850	1
TBay	172878	179850	1
TBay	174273	179850	1
TBay	168138	183021	1
TBay	174715	183021	1
TBay	168138	183584	1
TBay	179850	183584	1
TBay	163478	183747	1
TBay	174715	183747	1
TBay	179850	183747	1
TBay	162137	184858	1
TBay	165368	184858	1
TBay	168138	184858	1
TBay	168879	184858	1
TBay	172878	184858	1
TBay	174273	184858	1
TBay	183584	184858	1
TBay	183747	184858	1
TBay	161992	186592	1
TBay	163443	186592	1
TBay	174144	186592	1
TBay	174715	186592	1
TBay	179850	186592	1
TBay	184858	186592	1
TBay	174715	186978	1
TBay	179850	186978	1
TBay	184858	186978	1
TBay	186592	186978	1
TBay	174715	203903	1
TBay	179850	203903	1
TBay	184858	203903	1
TBay	186592	203903	1
TBay	162137	Oed_rep_	1
TBay	168879	Oed_rep_	1
TBay	172878	Oed_rep_	1
TBay	174273	Oed_rep_	1
TBay	183747	Oed_rep_	1
TBay	186592	Oed_rep_	1
TBay	161992	168827	NA
TBay	162137	168827	NA
TBay	163443	168827	NA
TBay	163478	168827	NA
TBay	165368	168827	NA
TBay	168138	168827	NA
TBay	168827	168879	NA
TBay	168827	172878	NA
TBay	168827	174144	NA
TBay	168827	174273	NA
TBay	168827	174715	NA
TBay	168827	179850	NA
TBay	168827	183021	NA
TBay	168827	183584	NA
TBay	168827	183747	NA
TBay	168827	184858	NA
TBay	168827	186592	NA
TBay	168827	186978	NA
TBay	161992	199647	NA
TBay	162137	199647	NA
TBay	163443	199647	NA
TBay	163478	199647	NA
TBay	165368	199647	NA
TBay	168138	199647	NA
TBay	168827	199647	NA
TBay	168879	199647	NA
TBay	172878	199647	NA
TBay	174144	199647	NA
TBay	174273	199647	NA
TBay	174715	199647	NA
TBay	179850	199647	NA
TBay	183021	199647	NA
TBay	183584	199647	NA
TBay	183747	199647	NA
TBay	184858	199647	NA
TBay	186592	199647	NA
TBay	186978	199647	NA
TBay	168827	203903	NA
TBay	199647	203903	NA
TBay	168827	Oed_rep_	NA
TBay	199647	Oed_rep_	NA
