# Supplementary material for: Signatures of selection for bonamiosis resistance in European flat oyster (Ostrea edulis): New genomic tools for breeding programs and management of natural resources
Source: Evol Appl. 2019 Jul 5;12(9):1781–96. doi: 10.1111/eva.12832 (PMC6752124; doi:10.1111/eva.12832)
Supplement: Supplementary file 5 [file EVA-12-1781-s005.xlsx]

## Sheet: Hoja1
Table S5. Pairwise linkage disequilibrium between the less strict set of 87 outlierPOOL-L loci using a contingency probability test on the whole population dataset.
Locus 1	Locus 2	P-Value
158113	160197	0
158113	161992	0
159018	161992	0
160197	161992	0
158113	162137	0
159018	162137	0
160197	162137	0
161992	162137	0
159018	162966	0
161992	162966	0
161992	163167	0
158113	163443	0
159018	163443	0
160197	163443	0
161992	163443	0
162137	163443	0
160197	163478	0
161992	163478	0
162137	163478	0
163443	163478	0
160197	163549	0
161992	163549	0
163443	163549	0
158113	165368	0
160197	165368	0
161992	165368	0
162137	165368	0
162966	165368	0
163443	165368	0
163478	165368	0
163478	165630	0
165368	165630	0
158113	167536	0
160197	167536	0
161992	167536	0
162137	167536	0
163443	167536	0
163478	167536	0
165368	167536	0
165630	167536	0
158113	168827	0
160197	168827	0
161992	168827	0
162137	168827	0
163443	168827	0
165368	168827	0
158113	168879	0
159018	168879	0
160197	168879	0
161992	168879	0
162137	168879	0
163443	168879	0
163478	168879	0
165368	168879	0
167536	168879	0
168827	168879	0
158113	169244	0
159018	169244	0
160197	169244	0
161992	169244	0
162137	169244	0
163443	169244	0
165368	169244	0
167536	169244	0
168827	169244	0
168879	169244	0
162137	169783	0
163443	169783	0
168879	169783	0
159304	170634	0
158113	171613	0
160197	171613	0
161992	171613	0
162137	171613	0
163443	171613	0
163478	171613	0
165368	171613	0
165630	171613	0
167536	171613	0
168879	171613	0
169244	171613	0
158113	172109	0
160197	172109	0
161992	172109	0
162137	172109	0
163443	172109	0
167536	172109	0
168879	172109	0
169244	172109	0
171613	172109	0
158113	172164	0
159018	172164	0
160197	172164	0
161992	172164	0
162137	172164	0
163443	172164	0
163549	172164	0
165368	172164	0
167536	172164	0
168827	172164	0
168879	172164	0
169244	172164	0
171613	172164	0
165368	172600	0
158113	172878	0
159018	172878	0
160197	172878	0
161992	172878	0
162137	172878	0
163443	172878	0
163478	172878	0
163549	172878	0
165368	172878	0
167536	172878	0
168827	172878	0
168879	172878	0
169244	172878	0
169783	172878	0
171613	172878	0
172109	172878	0
172164	172878	0
158113	174144	0
159018	174144	0
160197	174144	0
161992	174144	0
162137	174144	0
162966	174144	0
163443	174144	0
163478	174144	0
163549	174144	0
165368	174144	0
165630	174144	0
167536	174144	0
168827	174144	0
168879	174144	0
169244	174144	0
171613	174144	0
171719	174144	0
172109	174144	0
172164	174144	0
172878	174144	0
158113	174273	0
159018	174273	0
160197	174273	0
161992	174273	0
162137	174273	0
162966	174273	0
163443	174273	0
163478	174273	0
165368	174273	0
167536	174273	0
168827	174273	0
168879	174273	0
169244	174273	0
169783	174273	0
171613	174273	0
172109	174273	0
172164	174273	0
172878	174273	0
174144	174273	0
158113	174678	0
160197	174678	0
161992	174678	0
162137	174678	0
163443	174678	0
163478	174678	0
163549	174678	0
165368	174678	0
167536	174678	0
168827	174678	0
168879	174678	0
169244	174678	0
169783	174678	0
171613	174678	0
172109	174678	0
172164	174678	0
172878	174678	0
174144	174678	0
174273	174678	0
158113	175098	0
160197	175098	0
162137	175098	0
163443	175098	0
165368	175098	0
167536	175098	0
168879	175098	0
169244	175098	0
171613	175098	0
172109	175098	0
172164	175098	0
172878	175098	0
174144	175098	0
174273	175098	0
174678	175098	0
159018	175893	0
160197	175893	0
161992	175893	0
162137	175893	0
163443	175893	0
167536	175893	0
168827	175893	0
168879	175893	0
169244	175893	0
171613	175893	0
172109	175893	0
172878	175893	0
174144	175893	0
174273	175893	0
174678	175893	0
175098	175893	0
170634	177113	0
168827	179012	0
168879	179012	0
174144	179012	0
165941	179336	0
174096	179336	0
158113	179850	0
160197	179850	0
161992	179850	0
162137	179850	0
163443	179850	0
163478	179850	0
163549	179850	0
165368	179850	0
165630	179850	0
167536	179850	0
168827	179850	0
168879	179850	0
171613	179850	0
172878	179850	0
174144	179850	0
174273	179850	0
174678	179850	0
158113	180610	0
160197	180610	0
161992	180610	0
162137	180610	0
163443	180610	0
165368	180610	0
167536	180610	0
168827	180610	0
168879	180610	0
169244	180610	0
171613	180610	0
172109	180610	0
172164	180610	0
172878	180610	0
174144	180610	0
174273	180610	0
174678	180610	0
175098	180610	0
175893	180610	0
179850	180610	0
158113	181566	0
160197	181566	0
161992	181566	0
162137	181566	0
163443	181566	0
163478	181566	0
165368	181566	0
168827	181566	0
168879	181566	0
169244	181566	0
172878	181566	0
174144	181566	0
174273	181566	0
174678	181566	0
175098	181566	0
180610	181566	0
161992	182108	0
163443	182108	0
163478	182108	0
168879	182108	0
174144	182108	0
174273	182108	0
179850	182108	0
158113	182772	0
160197	182772	0
162137	182772	0
163443	182772	0
167536	182772	0
168879	182772	0
169244	182772	0
172109	182772	0
172878	182772	0
174144	182772	0
174273	182772	0
174678	182772	0
180610	182772	0
158113	183021	0
159018	183021	0
160197	183021	0
161992	183021	0
162137	183021	0
162966	183021	0
163443	183021	0
163478	183021	0
163549	183021	0
165368	183021	0
165630	183021	0
167536	183021	0
168827	183021	0
168879	183021	0
169244	183021	0
171613	183021	0
172109	183021	0
172164	183021	0
172878	183021	0
174144	183021	0
174273	183021	0
174678	183021	0
175098	183021	0
175893	183021	0
179012	183021	0
179850	183021	0
180610	183021	0
181566	183021	0
182108	183021	0
182772	183021	0
158113	183584	0
160197	183584	0
161992	183584	0
162137	183584	0
163443	183584	0
163478	183584	0
163549	183584	0
165368	183584	0
165630	183584	0
167536	183584	0
168827	183584	0
168879	183584	0
169244	183584	0
171613	183584	0
172164	183584	0
172878	183584	0
174144	183584	0
174273	183584	0
174678	183584	0
175098	183584	0
175893	183584	0
179012	183584	0
179850	183584	0
180610	183584	0
181566	183584	0
182108	183584	0
182772	183584	0
183021	183584	0
158113	183747	0
159018	183747	0
160197	183747	0
161992	183747	0
162137	183747	0
162966	183747	0
163443	183747	0
163478	183747	0
163549	183747	0
165368	183747	0
165630	183747	0
167536	183747	0
168827	183747	0
168879	183747	0
169244	183747	0
169783	183747	0
171613	183747	0
172109	183747	0
172164	183747	0
172878	183747	0
174144	183747	0
174273	183747	0
174678	183747	0
175098	183747	0
175893	183747	0
179012	183747	0
179850	183747	0
180610	183747	0
181566	183747	0
182108	183747	0
182772	183747	0
183021	183747	0
183584	183747	0
158113	184858	0
159018	184858	0
160197	184858	0
161992	184858	0
162137	184858	0
163443	184858	0
163478	184858	0
165368	184858	0
165630	184858	0
167536	184858	0
168827	184858	0
168879	184858	0
172164	184858	0
172878	184858	0
174144	184858	0
174273	184858	0
174678	184858	0
179850	184858	0
180610	184858	0
181566	184858	0
182108	184858	0
183021	184858	0
183584	184858	0
183747	184858	0
162137	186592	0
163443	186592	0
167536	186592	0
168879	186592	0
171613	186592	0
172109	186592	0
172878	186592	0
174144	186592	0
174273	186592	0
174678	186592	0
175098	186592	0
183021	186592	0
183747	186592	0
158113	186978	0
159018	186978	0
160197	186978	0
161992	186978	0
162137	186978	0
163443	186978	0
163478	186978	0
165368	186978	0
167536	186978	0
168827	186978	0
168879	186978	0
169244	186978	0
169783	186978	0
171613	186978	0
172109	186978	0
172164	186978	0
172878	186978	0
174144	186978	0
174273	186978	0
174678	186978	0
175098	186978	0
175893	186978	0
179850	186978	0
180610	186978	0
181566	186978	0
182772	186978	0
183021	186978	0
183584	186978	0
183747	186978	0
184858	186978	0
186592	186978	0
162137	187230	0
163443	187230	0
168879	187230	0
169244	187230	0
172109	187230	0
172878	187230	0
180610	187230	0
183747	187230	0
186592	187230	0
186978	187230	0
160197	187911	0
161992	187911	0
162137	187911	0
163443	187911	0
163478	187911	0
165368	187911	0
165630	187911	0
165941	187911	0
167536	187911	0
168879	187911	0
169244	187911	0
171613	187911	0
172164	187911	0
172878	187911	0
174144	187911	0
174273	187911	0
174678	187911	0
175893	187911	0
179336	187911	0
179850	187911	0
180610	187911	0
183021	187911	0
183584	187911	0
183747	187911	0
186978	187911	0
161992	189592	0
162137	189592	0
162966	189592	0
163443	189592	0
165368	189592	0
168879	189592	0
169244	189592	0
172164	189592	0
172878	189592	0
174144	189592	0
174273	189592	0
174678	189592	0
179850	189592	0
180610	189592	0
183021	189592	0
183584	189592	0
183747	189592	0
186978	189592	0
158113	189699	0
160197	189699	0
161992	189699	0
162137	189699	0
163443	189699	0
165368	189699	0
167536	189699	0
168827	189699	0
168879	189699	0
169244	189699	0
171613	189699	0
172164	189699	0
172878	189699	0
174144	189699	0
174273	189699	0
174678	189699	0
175098	189699	0
175893	189699	0
179850	189699	0
180610	189699	0
182772	189699	0
183021	189699	0
183584	189699	0
183747	189699	0
186978	189699	0
174381	190114	0
170634	191709	0
177113	192694	0
160197	195963	0
161992	195963	0
162137	195963	0
162966	195963	0
163443	195963	0
163478	195963	0
165368	195963	0
168879	195963	0
172164	195963	0
172878	195963	0
174144	195963	0
174273	195963	0
174678	195963	0
175098	195963	0
179850	195963	0
183021	195963	0
183584	195963	0
183747	195963	0
186978	195963	0
187911	195963	0
169783	199495	0
158113	199647	0
159018	199647	0
160197	199647	0
162137	199647	0
163443	199647	0
165368	199647	0
168827	199647	0
168879	199647	0
169244	199647	0
172878	199647	0
174144	199647	0
174273	199647	0
174678	199647	0
179850	199647	0
183021	199647	0
183584	199647	0
183747	199647	0
184858	199647	0
186978	199647	0
158113	202901	0
162137	202901	0
163443	202901	0
168879	202901	0
172109	202901	0
172878	202901	0
174144	202901	0
174273	202901	0
174678	202901	0
182772	202901	0
183021	202901	0
183584	202901	0
183747	202901	0
186978	202901	0
158113	203903	0
159018	203903	0
160197	203903	0
161992	203903	0
162137	203903	0
163443	203903	0
163478	203903	0
165368	203903	0
167536	203903	0
168827	203903	0
168879	203903	0
169244	203903	0
169783	203903	0
171613	203903	0
172109	203903	0
172164	203903	0
172878	203903	0
174144	203903	0
174273	203903	0
174678	203903	0
175098	203903	0
175893	203903	0
179850	203903	0
180610	203903	0
181566	203903	0
182772	203903	0
183021	203903	0
183584	203903	0
183747	203903	0
184858	203903	0
186592	203903	0
186978	203903	0
187911	203903	0
189592	203903	0
189699	203903	0
195963	203903	0
199647	203903	0
202901	203903	0
162137	162966	1e-05
162137	163549	1e-05
162137	165630	1e-05
163549	169244	1e-05
172164	175893	1e-05
169244	186592	1e-05
174273	187230	1e-05
179850	188082	1e-05
159018	189592	1e-05
184858	189699	1e-05
186592	195963	1e-05
161992	199647	1e-05
159018	165368	2e-05
159018	168827	2e-05
165630	168879	2e-05
169244	179850	2e-05
172164	179850	2e-05
179012	180610	2e-05
167536	181566	2e-05
165368	182108	2e-05
163549	184858	2e-05
174715	187911	2e-05
168827	189592	2e-05
163478	192694	2e-05
161992	202901	2e-05
162966	163478	3e-05
163443	165630	3e-05
162966	168879	3e-05
160197	169783	3e-05
172109	172164	3e-05
171719	176834	3e-05
176605	176834	3e-05
165368	179012	3e-05
173480	179850	3e-05
175098	182772	3e-05
161992	186592	3e-05
179850	186592	3e-05
184858	188082	3e-05
179012	189592	3e-05
186592	189699	3e-05
184858	195847	3e-05
182108	195963	3e-05
162966	163443	4e-05
165368	174715	4e-05
179850	181566	4e-05
160197	182108	4e-05
168827	182772	4e-05
171613	184858	4e-05
182772	184858	4e-05
180610	186592	4e-05
181566	186592	4e-05
168951	186978	4e-05
175098	187230	4e-05
175893	189592	4e-05
159018	195963	4e-05
175893	195963	4e-05
163549	168879	5e-05
163478	172164	5e-05
168951	172878	5e-05
159018	174678	5e-05
170634	174715	5e-05
174678	182108	5e-05
171613	182772	5e-05
174678	187230	5e-05
165630	189592	5e-05
172109	189699	5e-05
172164	202901	5e-05
189699	202901	5e-05
182108	203903	5e-05
165630	172878	6e-05
172878	179012	6e-05
174273	179012	6e-05
171613	182108	6e-05
162966	183584	6e-05
171613	195963	6e-05
180610	199647	6e-05
158113	163478	7e-05
163549	165368	7e-05
158466	168138	7e-05
167536	168827	7e-05
165368	170634	7e-05
163549	174273	7e-05
161992	182772	7e-05
159018	195847	7e-05
158196	165941	8e-05
162966	175893	8e-05
165442	176834	8e-05
160197	186592	8e-05
179012	186978	8e-05
158113	187230	8e-05
183584	188082	8e-05
187911	189699	8e-05
186592	192694	8e-05
168827	172600	9e-05
162137	182108	9e-05
165368	182772	9e-05
181915	183021	9e-05
160197	187230	9e-05
184858	189592	9e-05
181566	189699	9e-05
159304	191709	9e-05
189592	195963	9e-05
160197	202901	9e-05
165630	170634	0.0001
163549	181566	0.0001
162966	186978	0.0001
183021	188082	0.0001
186978	199495	0.0001
163478	169244	0.00011
169244	169783	0.00011
161992	172600	0.00011
172109	174096	0.00011
162966	174678	0.00011
163478	175893	0.00011
179336	204617	0.00011
165941	174096	0.00012
169783	180610	0.00012
172600	183021	0.00012
159018	183584	0.00012
167536	187230	0.00012
158113	187911	0.00012
179012	187911	0.00012
174381	204586	0.00012
163443	179012	0.00013
165442	186592	0.00013
167536	195963	0.00013
165368	202901	0.00013
169244	202901	0.00013
163549	171613	0.00014
172109	183584	0.00014
179012	184858	0.00014
168951	174273	0.00015
157691	174381	0.00015
168879	177113	0.00015
175893	182772	0.00015
182108	186978	0.00015
182772	187230	0.00015
189699	195963	0.00015
195963	199647	0.00015
168827	202901	0.00015
163478	171719	0.00016
165368	175893	0.00016
172164	182772	0.00016
162966	184858	0.00016
163478	189592	0.00016
169244	195963	0.00016
163549	Oed_rep_	0.00016
165368	172109	0.00017
159304	172600	0.00017
169244	184858	0.00017
174144	188082	0.00017
159018	163549	0.00018
172600	199647	0.00018
187230	203903	0.00018
170634	183584	0.00019
162966	187230	0.00019
190114	207202	0.00019
171613	181566	0.0002
158113	186592	0.0002
161992	195847	0.0002
158113	195963	0.0002
174273	177113	0.00021
169244	182108	0.00021
169783	183021	0.00021
163549	186978	0.00021
168879	168951	0.00022
165630	174273	0.00022
174144	174715	0.00022
189592	199647	0.00022
163549	168827	0.00023
163443	172600	0.00023
169783	175098	0.00023
161992	179012	0.00023
179850	182772	0.00023
181915	184938	0.00023
168951	177113	0.00024
175098	179850	0.00024
163549	181915	0.00024
160197	189592	0.00024
168951	203903	0.00024
187911	189592	0.00025
163443	168951	0.00026
171613	187230	0.00026
165321	183584	0.00027
171613	184938	0.00027
179012	203903	0.00027
159304	174144	0.00028
161992	175098	0.00028
171613	177113	0.00028
177113	183021	0.00028
180610	202901	0.00028
162966	172878	0.00029
163549	202901	0.00029
162966	203903	0.00029
168951	174715	0.0003
159304	184938	0.0003
174096	175893	0.00031
163549	190114	0.00031
169783	189592	0.00032
180610	195963	0.00032
163549	182772	0.00033
159304	183021	0.00033
183021	184938	0.00033
172600	183747	0.00034
163167	184858	0.00035
172600	184938	0.00035
184858	187911	0.00035
182108	182772	0.00036
172600	174144	0.00037
158113	175893	0.00037
189592	189699	0.00038
163167	190114	0.00038
168951	183747	0.00039
171719	195963	0.00039
199495	203903	0.00039
175893	179850	0.0004
163478	180610	0.0004
162966	189699	0.0004
163478	189699	0.00042
171719	204617	0.00042
163478	168827	0.00043
180610	182108	0.00043
183021	195847	0.00043
171613	189592	0.00045
181566	195963	0.00048
163549	199647	0.00048
172878	182108	0.00049
165941	204586	0.00049
160197	168951	0.0005
174096	175098	0.0005
171613	202901	0.0005
183021	187230	0.00052
167536	202901	0.00052
161992	171719	0.00054
165941	174381	0.00054
169783	174144	0.00055
162137	168951	0.00056
157593	174096	0.00056
179012	199647	0.00056
174381	207202	0.00056
167536	172600	0.00057
168879	174096	0.00057
162966	181566	0.00057
182108	186592	0.00057
159018	179012	0.00058
174715	183584	0.00058
165630	186978	0.00058
161992	165630	0.00059
179012	179850	0.00059
171613	199647	0.00059
169244	172600	0.0006
187911	192694	0.0006
174678	179012	0.00061
163549	203903	0.00061
175098	192694	0.00062
158113	169783	0.00063
181915	182108	0.00063
176605	179850	0.00064
177113	181566	0.00064
163478	179012	0.00065
167536	199647	0.00065
165630	203903	0.00065
169244	190114	0.00066
174144	177113	0.00067
171719	183021	0.00067
165630	188082	0.00067
168138	199495	0.00068
161992	168951	0.00069
168951	174144	0.0007
191029	199495	0.0007
162966	168827	0.00072
172600	183584	0.00072
170635	187911	0.00072
162966	171613	0.00073
158196	184938	0.00073
182772	192694	0.00073
184858	195963	0.00073
175893	179012	0.00074
182772	186592	0.00075
174096	174273	0.00076
159018	180610	0.00076
181566	182772	0.00077
172109	184858	0.00077
182108	187911	0.00077
172878	195847	0.00077
167536	168951	0.00079
165321	191029	0.00079
162137	195847	0.00079
181566	182108	0.0008
172164	199647	0.00081
172109	195847	0.00086
159018	174381	0.00087
163478	175098	0.00087
171719	179336	0.00087
175098	199495	0.00087
158113	163549	0.00088
163549	174381	0.00088
162966	179850	0.00088
183584	186592	0.00088
169783	189699	0.00088
174096	204617	0.00089
165321	174144	0.00091
174273	174715	0.00092
176605	184938	0.00095
163167	163549	0.00098
168951	171613	0.00099
181566	187911	0.00101
174144	195847	0.00102
168827	171613	0.00103
159304	165368	0.00104
165630	174678	0.00106
169244	179012	0.00106
172600	178081	0.00108
172164	181566	0.00109
168879	190114	0.00109
169783	181566	0.0011
174096	176333	0.00111
162966	172164	0.00114
171719	183584	0.00114
175098	202901	0.00118
177113	189592	0.00119
172600	172878	0.0012
168951	186592	0.0012
165630	168827	0.00121
165368	171719	0.00122
172109	179850	0.00122
175893	184858	0.00122
169783	183584	0.00123
162137	199495	0.00123
165321	172878	0.00124
168827	195963	0.00127
168951	183021	0.00128
172600	186978	0.00128
165630	169244	0.0013
169244	181915	0.00131
159018	167536	0.00132
170634	174144	0.00132
160197	199495	0.00132
161992	188082	0.00133
165321	183747	0.00134
174144	184938	0.00134
168827	172109	0.00135
175893	181566	0.00136
168827	182108	0.00137
175098	182108	0.00141
168879	192694	0.00141
174273	192694	0.00141
159018	160197	0.00143
158113	189592	0.00143
159018	181566	0.00146
163443	195847	0.0015
181566	185483	0.00151
159304	183584	0.00152
159018	163478	0.00155
168138	Oed_rep_	0.00155
171613	181915	0.00156
176834	186978	0.00157
165321	168827	0.00158
172600	174273	0.0016
175893	186592	0.0016
174273	190114	0.0016
168951	183584	0.00165
192694	202901	0.00165
177113	186592	0.00166
174678	190114	0.00166
174144	192694	0.00166
158196	176834	0.00167
188082	189592	0.00167
185483	192694	0.00167
174144	187230	0.00169
178081	187911	0.00171
167536	189592	0.00172
169783	202901	0.00172
172600	179850	0.00174
183747	195847	0.00174
162966	182772	0.00175
163167	183021	0.0018
163443	190114	0.00181
163549	188082	0.00183
181566	188082	0.00183
170635	190114	0.00184
162966	202901	0.00184
162966	184938	0.00185
183747	190114	0.00186
167536	169783	0.00187
158113	159018	0.00192
172109	181566	0.00192
163167	174144	0.00193
168879	171719	0.00195
177113	202901	0.00198
175098	189592	0.002
172109	195963	0.002
163478	202901	0.00203
174273	184938	0.00206
186592	187911	0.00206
174096	186592	0.00207
163167	172600	0.00208
175893	204586	0.00209
162137	176834	0.00211
163549	189699	0.00213
163443	199495	0.00214
183021	Oed_rep_	0.00214
174096	187230	0.00217
170634	175893	0.00219
177113	183584	0.00219
165368	168951	0.0022
172878	199495	0.0022
159304	174273	0.00221
181566	199647	0.00221
177113	195963	0.00224
181915	183584	0.00226
163478	172109	0.00227
159018	179850	0.00227
162966	163549	0.00228
162137	190114	0.00231
187230	189699	0.00235
172109	187911	0.00237
183021	192694	0.00239
183021	190114	0.0024
176834	179012	0.00241
179850	195847	0.00242
184858	186592	0.00245
184938	189592	0.00247
163549	180610	0.00249
157593	204617	0.00251
181566	189592	0.00256
168138	199647	0.00256
158113	182108	0.00257
167536	179012	0.0026
158113	179012	0.00261
165321	183021	0.00264
159018	187911	0.00268
168879	199495	0.00272
172600	195963	0.00273
163549	165630	0.00274
182772	191029	0.00275
187230	199495	0.00276
162137	179012	0.00278
172878	190114	0.00278
174144	179336	0.00281
162137	172600	0.00282
163167	172164	0.00283
181566	187230	0.00283
173480	181566	0.00286
168827	187911	0.00287
158196	192694	0.00287
171613	179336	0.00288
165630	184938	0.00293
165368	186592	0.00297
170634	195963	0.00299
162966	180610	0.003
163549	189592	0.00303
163167	174381	0.00305
174273	195847	0.00306
186592	189592	0.00307
163167	179850	0.00311
173480	187911	0.00313
159304	168879	0.00314
172600	180610	0.00316
176605	195847	0.00317
183747	199495	0.00318
178081	195963	0.00324
158466	165321	0.00325
174381	179336	0.00325
163478	191709	0.0033
173480	174144	0.00334
182108	192694	0.00336
179012	207202	0.0034
174096	181566	0.00347
175893	202901	0.00349
163478	205291	0.00349
179850	184938	0.00352
158113	168951	0.00355
158113	165630	0.00356
161992	187230	0.00357
163167	184938	0.00358
165941	183584	0.00361
171719	174096	0.00365
163443	165321	0.0037
181915	187911	0.0037
165442	176605	0.00371
165941	171719	0.00373
160197	162966	0.00379
183747	188082	0.00383
157691	163478	0.00384
162137	192694	0.00384
173480	183584	0.00386
171613	190114	0.00387
174144	181915	0.00393
176605	188082	0.00394
163478	168951	0.00395
170634	172600	0.00398
182108	189699	0.00398
187911	205291	0.00398
165630	195847	0.00399
165442	171719	0.00409
162966	187911	0.00413
176834	195847	0.00414
163549	204586	0.00414
178081	199647	0.00415
170634	183021	0.00417
171613	179012	0.0042
161992	190114	0.00421
168879	181915	0.00423
158466	170635	0.00425
165630	182108	0.00429
182772	195963	0.00433
168879	172600	0.00435
173480	174273	0.00436
182772	187911	0.00437
179850	Oed_rep_	0.00437
173480	184858	0.00441
174096	174381	0.00443
168827	176834	0.00447
170634	171613	0.00448
169783	191029	0.0045
189699	199495	0.0045
186592	Oed_rep_	0.00451
168879	173480	0.00459
157593	165368	0.00468
161992	192694	0.00476
163478	177113	0.00478
163443	188082	0.00478
171613	Oed_rep_	0.0048
165630	178081	0.00481
158196	204617	0.00482
179850	202901	0.00486
163549	165321	0.00489
179850	181915	0.00489
168879	195847	0.00489
182772	Oed_rep_	0.00491
174678	199495	0.00495
163549	167536	0.00497
168879	205291	0.00497
158466	185483	0.00498
173480	183021	0.00501
184858	188274	0.00508
165321	179336	0.0051
175098	187911	0.0051
165630	165941	0.00518
169783	172600	0.00518
171719	177113	0.0052
165941	174715	0.00522
160197	172600	0.00523
184938	204586	0.00525
182772	199647	0.00528
172600	174678	0.00529
165368	181915	0.00534
175893	199647	0.00534
168879	188082	0.00535
165941	195963	0.00535
161992	177113	0.00539
185152	195847	0.0054
163549	182108	0.00541
174096	186978	0.00545
158113	199495	0.00547
158196	171719	0.00548
195963	202901	0.00554
167536	182108	0.00556
169244	174381	0.0056
172878	188082	0.00564
181915	188082	0.0058
157593	163478	0.00581
168138	172600	0.00581
165630	180610	0.00581
174144	190114	0.00582
163478	173480	0.00584
162966	186592	0.00588
183747	192694	0.00588
165630	204586	0.00588
159018	189699	0.0059
158196	174096	0.00593
165321	179850	0.00594
172878	174096	0.00595
165321	185483	0.006
158196	174715	0.00605
177113	187911	0.00609
165321	180610	0.0061
161992	168138	0.00611
168138	179012	0.00612
162966	168138	0.00613
172878	177113	0.00617
170634	174273	0.00619
176333	176834	0.00621
172164	181915	0.00622
165630	175098	0.00623
176834	189592	0.00631
158113	162966	0.00636
174273	181915	0.00636
172878	176834	0.00646
171719	181566	0.00646
168138	184858	0.00647
186592	202901	0.00649
168138	183021	0.00651
186978	195847	0.00651
165941	179850	0.00652
167536	176834	0.00654
172600	203903	0.00654
168951	174678	0.00655
159018	171613	0.00661
159304	195963	0.00665
165368	169783	0.00668
165941	181566	0.0067
165321	174096	0.00679
172600	190114	0.00682
158196	168951	0.00683
165368	188082	0.00684
172600	179012	0.00686
174715	199647	0.00688
159304	163478	0.00689
157593	184938	0.00689
176605	204586	0.00694
160197	165630	0.00699
175098	190114	0.007
168138	174381	0.00701
188082	195847	0.00701
175893	176605	0.00702
176605	181915	0.00704
168951	181566	0.00706
175893	182108	0.00706
165630	181566	0.00708
163478	174715	0.00711
168879	184938	0.00711
191029	192694	0.00713
183584	187230	0.0072
172600	207202	0.00725
168951	187911	0.00736
163478	188082	0.00751
157593	168138	0.00756
168951	175893	0.00756
157691	165630	0.00757
165442	177113	0.00757
162966	182108	0.00757
165368	165941	0.00764
162137	177113	0.00768
195963	207202	0.00774
174381	181566	0.00776
174273	205291	0.00778
174381	184858	0.00782
158466	183021	0.00784
169783	192694	0.00785
158113	195847	0.00791
175893	187230	0.00798
157691	187911	0.00799
165941	174144	0.00802
177113	183747	0.00817
195847	199647	0.0082
163478	181915	0.00834
163443	177113	0.00835
176834	179850	0.00838
161992	179336	0.00842
199647	Oed_rep_	0.00842
165321	199647	0.00844
175098	181915	0.00847
165368	195847	0.00849
158196	172600	0.00857
165941	204617	0.00863
168827	169783	0.00864
168138	168951	0.00866
181915	195963	0.00868
162966	199647	0.0088
179336	183584	0.00883
165368	176834	0.00889
176333	204617	0.00891
165321	182108	0.00904
168879	174715	0.00906
172600	189592	0.00913
187230	202901	0.00915
177113	203903	0.00915
163443	176834	0.0092
165321	174715	0.00924
172109	182108	0.00924
165442	171613	0.00928
171719	182108	0.0093
170634	179012	0.00933
162137	173480	0.00937
176834	199647	0.00947
158466	159018	0.00961
174096	204586	0.00965
158466	174144	0.00972
170635	174381	0.00975
159018	178081	0.00976
163478	163549	0.00982
181915	203903	0.00989
183584	195847	0.00993
171719	186592	0.00994
175893	179336	0.00997
158113	172600	0.01004
163167	207202	0.01006
162966	173480	0.01018
171613	195847	0.01018
167536	199495	0.01024
165321	179012	0.01028
187911	188082	0.01029
167536	205291	0.01029
165630	179012	0.01053
165368	177113	0.01061
184858	202901	0.01069
168951	169244	0.01077
175893	176834	0.01085
163549	185483	0.01085
168138	170634	0.01086
162966	179012	0.01086
165368	Oed_rep_	0.01094
165630	176834	0.01096
157593	176834	0.01099
172109	199647	0.01105
165321	174273	0.01108
158466	188274	0.01109
181566	199495	0.01122
181915	199495	0.01123
174096	203903	0.01126
181915	207202	0.01133
162137	174096	0.01137
170635	183021	0.01141
190114	203903	0.01149
174144	Oed_rep_	0.0115
165368	204617	0.01152
157691	192694	0.01157
165941	183021	0.01162
168827	188082	0.01162
168951	Oed_rep_	0.01162
168951	182108	0.01168
165321	176834	0.0117
179850	190114	0.01171
163167	199647	0.01174
158466	174715	0.01177
163478	186592	0.0118
173480	188082	0.0118
176834	207202	0.01181
186592	199495	0.01187
163549	175893	0.01192
157593	168951	0.01194
168879	170634	0.01194
165442	180610	0.01196
170634	187911	0.01197
160197	173480	0.01203
174678	192694	0.01206
159304	161992	0.01207
174381	183021	0.01209
163549	174715	0.0121
182772	189592	0.01213
158196	177113	0.01215
176605	182108	0.01218
159018	186592	0.0122
179336	204586	0.0122
163167	192694	0.01224
165630	199647	0.01231
169783	179850	0.01237
174096	183747	0.01247
173480	186978	0.01247
165941	175893	0.0126
165941	173480	0.01267
168951	189699	0.01267
168951	176605	0.01271
165321	169244	0.01273
161992	173480	0.0128
165368	205291	0.0128
169244	205291	0.0128
181566	192694	0.01281
181566	202901	0.01282
165630	207202	0.01288
174715	179850	0.01293
174273	188082	0.01302
165442	192694	0.01307
169783	171613	0.0131
171719	189592	0.01313
174715	205291	0.01321
172600	192694	0.01375
167536	195847	0.01376
163549	186592	0.01384
175098	184938	0.01387
157691	174144	0.0139
159018	207202	0.0139
163478	184938	0.01397
171613	174715	0.014
168138	174144	0.01412
181566	188274	0.01413
163478	199647	0.01414
165321	186978	0.01415
168951	171719	0.01441
165630	195963	0.01443
171613	176605	0.01447
158196	195963	0.01449
165321	185152	0.0145
158196	183584	0.01451
173480	183747	0.01458
165442	175098	0.0146
165941	182108	0.0146
163478	195847	0.0146
174678	195847	0.0146
174381	183584	0.01461
162966	169244	0.01463
173480	191029	0.01477
179012	182108	0.01484
165941	172109	0.01489
171719	205291	0.0149
173480	182108	0.01491
165941	168879	0.01492
159304	172164	0.01496
161992	174715	0.01502
157691	185483	0.01505
160197	176834	0.01509
158466	187911	0.01522
183584	190114	0.01523
174144	191709	0.01525
199647	202901	0.01526
165941	181915	0.01528
186978	188082	0.01532
181566	205291	0.0154
169244	199495	0.01542
170634	172878	0.0155
174715	191709	0.01553
162137	188082	0.01564
169244	204586	0.01578
161992	169783	0.01582
159018	172600	0.01594
157593	165941	0.01602
174715	177113	0.01605
168951	202901	0.01609
157691	183021	0.01618
174715	183021	0.01624
171719	174273	0.01626
165630	174096	0.01629
168951	192694	0.01632
162137	205291	0.01635
172109	178081	0.01637
167536	192694	0.01637
181566	191029	0.01638
195847	203903	0.01651
165321	Oed_rep_	0.01651
176605	184858	0.01673
174096	184938	0.01677
167536	170634	0.01681
176834	188082	0.01689
162137	174715	0.0169
179336	183021	0.01692
175098	184858	0.01695
168138	195963	0.01695
158466	181915	0.01696
170635	195963	0.01696
163478	182772	0.017
163443	173480	0.01703
171613	188082	0.01716
174381	199647	0.01727
172878	173480	0.01732
157691	172600	0.01736
172164	172600	0.01737
165630	174715	0.01754
165941	172878	0.01758
168951	189592	0.01765
176834	179336	0.01779
161992	165321	0.01785
165368	179336	0.0179
160197	165442	0.01795
172164	182108	0.01796
161992	Oed_rep_	0.01796
174144	204617	0.01806
172600	175098	0.01808
179850	204617	0.01812
157691	183584	0.01813
174381	186592	0.01814
192694	203903	0.01816
172600	176834	0.01817
168138	192694	0.01821
162137	178081	0.01831
189699	199647	0.01837
161992	174381	0.01842
169783	172109	0.01844
163443	174096	0.01861
159018	202901	0.01866
174678	176834	0.01875
163167	169244	0.01879
163167	183584	0.01881
163549	175098	0.01887
165321	184858	0.01897
157593	183584	0.01931
179012	195963	0.01949
163167	163478	0.01951
190114	195963	0.01951
176333	177113	0.01967
180610	192694	0.01967
163443	192694	0.01969
176834	183747	0.01976
176834	203903	0.01977
159018	188082	0.01978
174715	183747	0.01979
188274	Oed_rep_	0.01981
172109	185483	0.01986
186978	190114	0.01992
176333	186592	0.01994
180610	199495	0.02002
174715	Oed_rep_	0.02007
172878	205291	0.02008
165630	205291	0.02016
165941	174273	0.02017
176333	189592	0.0202
171719	187911	0.02038
168827	195847	0.02042
157593	171719	0.0205
169244	195847	0.02054
184938	195847	0.02055
173480	203903	0.02057
195847	202901	0.02066
190114	Oed_rep_	0.02066
170635	176605	0.02095
163478	165941	0.02097
163167	171613	0.02107
170634	207202	0.02114
158196	174144	0.02125
163167	174678	0.02128
183021	207202	0.02129
162966	165941	0.02134
157691	179850	0.02134
165442	189699	0.02135
199495	205291	0.0214
177113	186978	0.02143
167536	188082	0.02148
174144	174381	0.02158
169783	195963	0.02162
179336	179850	0.02185
163478	190114	0.02189
165630	173480	0.02194
165442	189592	0.02199
176834	180610	0.022
172600	187230	0.02203
168138	174715	0.02213
179012	188082	0.02213
173480	189699	0.02215
165442	168138	0.02217
163549	172600	0.02221
170635	182108	0.02246
187911	202901	0.02248
158196	179336	0.02251
171613	174096	0.02271
172878	192694	0.02279
168951	195963	0.0228
187911	207202	0.02285
175893	188082	0.0229
188082	207202	0.02303
171719	172109	0.02314
170634	204586	0.02315
172164	187230	0.02317
161992	204617	0.02317
168138	179336	0.02319
185152	191709	0.02323
175098	177113	0.02348
157593	191709	0.02348
172164	186592	0.02367
165630	175893	0.02369
165442	172600	0.02372
188082	190114	0.02373
159304	190114	0.02389
189592	202901	0.02428
159018	Oed_rep_	0.02432
174096	207202	0.02437
172109	189592	0.02449
162966	177113	0.02456
171719	184858	0.02463
165630	172164	0.02464
170634	199647	0.02491
168827	176605	0.02493
163549	179336	0.02493
174273	199495	0.02493
165321	171613	0.02516
171613	176834	0.02522
163443	181915	0.02527
168827	187230	0.02539
159018	165630	0.02551
188082	189699	0.02552
181915	186978	0.02557
170634	174381	0.02559
158113	191029	0.02579
159018	188274	0.02581
163443	205291	0.02581
170634	176333	0.0259
169244	174096	0.02591
159304	189592	0.02594
177113	195847	0.02598
165442	168879	0.02602
165630	191709	0.02617
183021	204617	0.02622
162966	172109	0.02625
180610	184938	0.0263
168951	182772	0.02637
163443	165442	0.02641
163478	174096	0.02675
159018	204586	0.02678
169783	182772	0.02683
158466	183584	0.02683
163167	191709	0.02693
176834	187911	0.02706
176605	183021	0.02708
192694	Oed_rep_	0.02721
163443	170634	0.02728
176605	186592	0.02737
168138	174273	0.02746
157593	182108	0.02752
182108	191029	0.02754
188082	203903	0.02767
168951	176333	0.02802
165630	192694	0.02805
183584	191709	0.02826
187230	195963	0.02827
158466	199495	0.02847
168879	191709	0.02848
158466	204586	0.02849
183584	184938	0.02853
170635	205291	0.02863
165630	179336	0.02872
203903	205291	0.02885
159304	172878	0.02896
172109	177113	0.02901
157593	202901	0.02915
165630	172600	0.0293
168951	205291	0.02955
169244	192694	0.02956
162137	165941	0.02966
159304	163167	0.02972
172109	204586	0.02976
159304	163443	0.02987
180610	188082	0.02987
172878	174715	0.02988
159018	163167	0.02998
174096	189592	0.02998
183584	192694	0.03003
191709	195963	0.03043
163478	187230	0.03044
158466	163478	0.03055
165368	173480	0.0306
163549	177113	0.03061
174381	195963	0.03069
170635	184938	0.03092
165442	174381	0.03132
170635	207202	0.03133
165368	187230	0.03137
169783	172164	0.03142
168827	174715	0.03143
165630	177113	0.03146
176333	204586	0.0315
183747	205291	0.03152
195847	195963	0.03155
182108	199647	0.03163
170635	184858	0.03187
171719	203903	0.03187
174715	175893	0.03194
175893	181915	0.03198
165368	192694	0.03198
158196	186592	0.03203
159018	172109	0.03209
159018	168951	0.03214
180610	195847	0.03214
161992	184938	0.03223
159304	175893	0.03231
179336	195963	0.03237
171613	173480	0.03238
168138	181915	0.03246
174715	184858	0.03246
180610	205291	0.03275
157691	187230	0.03277
162137	165442	0.03287
169783	186592	0.03288
165368	185483	0.03327
186978	205291	0.0333
163549	172109	0.03364
168879	176834	0.03374
171613	199495	0.03377
181915	183747	0.03384
170635	195847	0.03384
165941	174678	0.03385
168879	179336	0.03398
179336	185483	0.03399
179850	204586	0.034
158196	175098	0.03402
179850	192694	0.03402
163167	174715	0.03406
185152	187911	0.03408
162966	195847	0.03417
168951	180610	0.03418
176834	204586	0.03448
181566	195847	0.0345
179012	204586	0.03455
163478	170634	0.03456
165321	167536	0.03457
172878	181915	0.03465
159304	162137	0.03468
174273	176834	0.03468
168827	178081	0.03474
157593	170635	0.03507
158466	188082	0.03516
182108	189592	0.03516
174381	185152	0.0354
170634	188274	0.03552
162966	181915	0.03569
165941	186592	0.03579
172109	179336	0.0358
187230	189592	0.03614
163167	165368	0.03622
165442	174678	0.03622
165321	186592	0.03631
165941	183747	0.03632
174096	174678	0.03645
174715	189592	0.03656
185483	188082	0.03657
163549	188274	0.03672
175893	177113	0.03683
190114	204586	0.03692
174715	186978	0.03699
158466	168879	0.03705
165941	171613	0.03713
189592	195847	0.03725
158196	159304	0.0373
158466	174381	0.03739
174096	182108	0.03743
163167	165630	0.03748
163167	174096	0.03757
163167	163443	0.03761
165321	207202	0.03767
174144	207202	0.03769
165442	174273	0.03777
158466	184858	0.03782
189699	192694	0.03786
176333	191709	0.03808
179336	183747	0.03818
163549	195963	0.0383
174096	174715	0.03832
165442	172109	0.03849
173480	187230	0.03853
183584	205291	0.03858
168138	186978	0.03871
174144	178081	0.03876
163167	168827	0.03891
173480	185152	0.03894
174096	184858	0.0391
176834	185483	0.03915
171719	192694	0.03917
165941	177113	0.03919
180610	190114	0.03927
184938	188082	0.03935
165630	189699	0.03937
179336	184858	0.03942
165941	170634	0.03946
187911	190114	0.03947
174144	205291	0.03953
172600	184858	0.03967
165321	168879	0.03972
174381	182108	0.03975
165321	203903	0.03983
184858	Oed_rep_	0.0399
181915	189592	0.03999
172878	191709	0.04066
174678	179336	0.04068
158466	195963	0.0407
157593	174144	0.04076
157593	204586	0.04084
159018	168138	0.04091
184938	186592	0.04098
165630	176605	0.04101
175098	179336	0.04112
176605	199647	0.04128
171719	176333	0.04132
182108	204586	0.04136
179850	205291	0.04136
158113	190114	0.0414
172600	Oed_rep_	0.04182
162137	181915	0.04213
172109	204617	0.04217
165321	188274	0.04233
158113	207202	0.04261
170634	184938	0.04262
162137	176605	0.04279
158466	165368	0.04294
171719	175893	0.04295
188082	Oed_rep_	0.04301
179012	181915	0.04335
162966	165630	0.0434
157593	165630	0.0435
168138	183584	0.04358
162966	167536	0.04367
188274	207202	0.04388
158466	162966	0.04398
186592	195847	0.04401
171719	179850	0.04406
158196	191029	0.04431
173480	176605	0.04444
167536	190114	0.04456
165941	192694	0.04481
172164	179012	0.0449
168879	176605	0.04491
158466	204617	0.0451
165630	176333	0.0452
165630	181915	0.04526
165321	165368	0.04543
159018	181915	0.04551
174715	207202	0.04552
186978	191709	0.04576
163167	181566	0.04578
157593	173480	0.04612
163549	187911	0.04623
170634	181566	0.04648
172878	179336	0.04654
157593	195847	0.04655
174273	179336	0.04657
171719	174678	0.04694
163167	183747	0.04725
169783	199647	0.0473
162137	168138	0.04738
186592	204586	0.04746
178081	186592	0.04771
158113	191709	0.04773
195847	207202	0.04782
169783	176834	0.04783
184858	184938	0.04785
179850	191029	0.04804
163443	165941	0.0481
175893	184938	0.04837
165321	181566	0.04857
168138	187911	0.0486
168138	177113	0.04881
159018	177113	0.04895
176834	183021	0.04897
165321	168138	0.04898
157691	182108	0.04902
169244	188082	0.04904
171719	179012	0.04916
158466	161992	0.04926
162966	176605	0.04928
179336	207202	0.04939
178081	181915	0.04942
174381	195847	0.04946
163167	Oed_rep_	0.04951
168138	168879	0.04967
176834	204617	0.04987
159018	176834	0.04988
163549	184938	0.0499
167536	176605	0.04991
168138	191709	0.04999
169244	185152	0.05016
169783	187230	0.05022
165321	172109	0.05035
159018	176333	0.05043
165442	207202	0.05043
159018	170635	0.05051
171613	205291	0.05053
174381	184938	0.0508
173480	186592	0.05081
170634	175098	0.05092
157593	176333	0.05098
172600	177113	0.05098
158466	192694	0.05098
172600	174381	0.05099
170634	183747	0.05113
158466	203903	0.05115
158196	159018	0.05118
207202	Oed_rep_	0.05118
174715	186592	0.05123
157691	195847	0.05124
174273	191709	0.05132
168138	189592	0.05147
165442	183747	0.05184
165321	172164	0.05202
177113	184938	0.05213
182772	199495	0.0523
158466	207202	0.05237
160197	192694	0.0526
187911	195847	0.05295
163167	182772	0.05296
175098	191029	0.05305
174678	204586	0.05326
162966	174715	0.05353
159304	183747	0.05366
168138	174678	0.05372
165630	204617	0.05394
165368	191709	0.054
159304	203903	0.05417
162137	170634	0.05428
179012	181566	0.05428
168951	204617	0.0543
178081	183021	0.05434
177113	179850	0.05435
168827	190114	0.05442
172109	176333	0.05443
171613	171719	0.05468
163167	168138	0.05474
165442	169783	0.05484
170634	172109	0.05488
158196	167536	0.05493
162966	178081	0.05506
168827	168951	0.05555
174715	179012	0.05579
165442	191029	0.05597
168951	207202	0.05609
163167	172878	0.05612
158196	169783	0.05636
170635	174144	0.05636
162137	191709	0.05645
205291	207202	0.05649
163167	178081	0.05682
168138	183747	0.05691
158196	189592	0.05725
188082	204586	0.05737
188082	188274	0.05739
165321	165442	0.05753
174381	187911	0.05761
167536	188274	0.05769
162966	204586	0.0577
176834	205291	0.05778
157691	161992	0.05783
191709	195847	0.05788
161992	176605	0.0579
172164	174381	0.05793
167536	Oed_rep_	0.05797
174096	189699	0.05809
181566	181915	0.05853
179012	189699	0.05858
162137	165321	0.05874
186978	192694	0.05885
159018	182772	0.05891
171613	192694	0.05909
191709	203903	0.05926
172164	190114	0.05928
183021	199495	0.05935
182108	184938	0.05941
175893	190114	0.05943
165442	199495	0.05953
186592	207202	0.05967
183021	188274	0.05974
163167	188082	0.05975
159304	181566	0.06002
157593	177113	0.06011
172600	181566	0.06015
174144	176834	0.06029
163478	204617	0.06054
158466	178081	0.06062
174381	205291	0.06077
158113	181915	0.0608
173480	192694	0.0609
160197	190114	0.06133
161992	181915	0.06135
168138	168827	0.06142
159018	205291	0.06144
172109	192694	0.06164
173480	184938	0.06179
176605	207202	0.06193
162137	184938	0.06206
175893	192694	0.06227
182772	184938	0.06249
162966	172600	0.06278
187911	199647	0.06282
158466	176333	0.06283
158466	174273	0.06305
159304	169244	0.06307
168138	172878	0.0631
159304	167536	0.06318
170634	181915	0.0632
174678	177113	0.0633
179336	189699	0.0633
177113	179012	0.06342
169783	175893	0.06361
171719	176605	0.06372
171613	207202	0.06393
157691	195963	0.06396
159018	184938	0.0643
174715	185483	0.06457
158466	186592	0.06472
169244	173480	0.06491
170634	174678	0.06507
191709	192694	0.06513
157691	165442	0.06518
188082	199647	0.06523
165941	172600	0.06561
188082	205291	0.06575
158466	165442	0.06591
181915	184858	0.06615
165442	169244	0.06617
168951	184858	0.06639
174144	191029	0.06642
[truncated: 1,743 more rows]
