# Supplementary material for: Signatures of selection for bonamiosis resistance in European flat oyster (Ostrea edulis): New genomic tools for breeding programs and management of natural resources
Source: Evol Appl. 2019 Jul 5;12(9):1781–96. doi: 10.1111/eva.12832 (PMC6752124; doi:10.1111/eva.12832)
Supplement: Supplementary file 6 [file EVA-12-1781-s006.xlsx]

## Sheet: Oy87.DIS
Table S6. Pairwise linkage disequilibrium between the 87 outlierPOOL-L loci within each population. Population codes are shown in Table 1.
Pop	Locus#1	Locus#2	P-Value
ROS	157593	157691	0.746854
ROS	157593	158113	0.103968
ROS	157691	158113	1
ROS	157593	158196	1
ROS	157691	158196	0.58752
ROS	158113	158196	1
ROS	157593	158466	1
ROS	157691	158466	0.791092
ROS	158113	158466	0.925784
ROS	158196	158466	0.654954
ROS	157593	159018	0.22197
ROS	157691	159018	1
ROS	158113	159018	0.821808
ROS	158196	159018	1
ROS	158466	159018	0.683152
ROS	157593	159304	1
ROS	157691	159304	0.181228
ROS	158113	159304	0.22912
ROS	158196	159304	0.730844
ROS	158466	159304	0.197736
ROS	159018	159304	1
ROS	157593	160197	0.73275
ROS	157691	160197	0.633336
ROS	158113	160197	0.095184
ROS	158196	160197	0.223188
ROS	158466	160197	0.67356
ROS	159018	160197	1
ROS	159304	160197	0.356844
ROS	157593	161992	1
ROS	157691	161992	0.575078
ROS	158113	161992	0.203256
ROS	158196	161992	0.504684
ROS	158466	161992	0.177164
ROS	159018	161992	0.032866
ROS	159304	161992	1
ROS	160197	161992	0.39134
ROS	157593	162137	0.733972
ROS	157691	162137	1
ROS	158113	162137	0.036106
ROS	158196	162137	0.79412
ROS	158466	162137	0.866126
ROS	159018	162137	0.386242
ROS	159304	162137	0.079298
ROS	160197	162137	0.05854
ROS	161992	162137	0.045902
ROS	157593	162966	0.320822
ROS	157691	162966	0.58818
ROS	158113	162966	0.521682
ROS	158196	162966	1
ROS	158466	162966	1
ROS	159018	162966	0.008808
ROS	159304	162966	1
ROS	160197	162966	0.642706
ROS	161992	162966	0.013486
ROS	162137	162966	0.417772
ROS	157593	163167	0.855162
ROS	157691	163167	0.341296
ROS	158113	163167	1
ROS	158196	163167	0.779492
ROS	158466	163167	0.234244
ROS	159018	163167	1
ROS	159304	163167	0.781942
ROS	160197	163167	0.510452
ROS	161992	163167	0.541288
ROS	162137	163167	0.546682
ROS	162966	163167	1
ROS	157593	163443	1
ROS	157691	163443	0.357278
ROS	158113	163443	0.007348
ROS	158196	163443	0.470594
ROS	158466	163443	0.61515
ROS	159018	163443	0.12057
ROS	159304	163443	0.416562
ROS	160197	163443	0.02686
ROS	161992	163443	0.004642
ROS	162137	163443	0.000662
ROS	162966	163443	0.088848
ROS	163167	163443	0.86513
ROS	157593	163478	1
ROS	157691	163478	0.738582
ROS	158113	163478	0.009914
ROS	158196	163478	0.348098
ROS	158466	163478	0.558636
ROS	159018	163478	0.122558
ROS	159304	163478	0.547976
ROS	160197	163478	0.159344
ROS	161992	163478	0.001526
ROS	162137	163478	0.000536
ROS	162966	163478	0.084848
ROS	163167	163478	0.823592
ROS	163443	163478	0.000436
ROS	157593	163549	1
ROS	157691	163549	0.588766
ROS	158113	163549	0.521386
ROS	158196	163549	0.012572
ROS	158466	163549	0.656726
ROS	159018	163549	1
ROS	159304	163549	1
ROS	160197	163549	0.30625
ROS	161992	163549	0.172492
ROS	162137	163549	0.422474
ROS	162966	163549	0.244732
ROS	163167	163549	0.11424
ROS	163443	163549	0.08738
ROS	163478	163549	0.484316
ROS	157593	165321	0.511608
ROS	157691	165321	0.570206
ROS	158113	165321	0.609468
ROS	158196	165321	0.259326
ROS	158466	165321	0.33348
ROS	159018	165321	0.355044
ROS	159304	165321	1
ROS	160197	165321	0.777606
ROS	161992	165321	0.121642
ROS	162137	165321	0.58587
ROS	162966	165321	0.504788
ROS	163167	165321	0.784
ROS	163443	165321	0.165116
ROS	163478	165321	0.10324
ROS	163549	165321	0.258152
ROS	157593	165368	0.54694
ROS	157691	165368	0.63277
ROS	158113	165368	0.1361
ROS	158196	165368	1
ROS	158466	165368	0.77891
ROS	159018	165368	1
ROS	159304	165368	0.445206
ROS	160197	165368	0.22896
ROS	161992	165368	0.316508
ROS	162137	165368	0.020164
ROS	162966	165368	1
ROS	163167	165368	1
ROS	163443	165368	0.018804
ROS	163478	165368	0.004674
ROS	163549	165368	1
ROS	165321	165368	1
ROS	157593	165442	0.470444
ROS	157691	165442	1
ROS	158113	165442	0.699634
ROS	158196	165442	0.24715
ROS	158466	165442	0.571938
ROS	159018	165442	1
ROS	159304	165442	0.7672
ROS	160197	165442	0.786398
ROS	161992	165442	0.247732
ROS	162137	165442	0.50367
ROS	162966	165442	0.378356
ROS	163167	165442	0.468138
ROS	163443	165442	0.73803
ROS	163478	165442	0.729024
ROS	163549	165442	0.248654
ROS	165321	165442	0.568998
ROS	165368	165442	0.474884
ROS	157593	165630	0.56964
ROS	157691	165630	1
ROS	158113	165630	0.21433
ROS	158196	165630	1
ROS	158466	165630	0.386066
ROS	159018	165630	0.568832
ROS	159304	165630	1
ROS	160197	165630	0.522814
ROS	161992	165630	0.784198
ROS	162137	165630	0.11955
ROS	162966	165630	1
ROS	163167	165630	0.714012
ROS	163443	165630	0.087064
ROS	163478	165630	0.034772
ROS	163549	165630	1
ROS	165321	165630	0.211434
ROS	165368	165630	0.059844
ROS	165442	165630	0.475768
ROS	157593	165941	0.334052
ROS	157691	165941	1
ROS	158113	165941	1
ROS	158196	165941	1
ROS	158466	165941	0.12522
ROS	159018	165941	0.199736
ROS	159304	165941	0.496562
ROS	160197	165941	1
ROS	161992	165941	0.503084
ROS	162137	165941	1
ROS	162966	165941	0.31204
ROS	163167	165941	0.266246
ROS	163443	165941	1
ROS	163478	165941	1
ROS	163549	165941	1
ROS	165321	165941	1
ROS	165368	165941	1
ROS	165442	165941	0.186138
ROS	165630	165941	1
ROS	157593	167536	1
ROS	157691	167536	1
ROS	158113	167536	0.01156
ROS	158196	167536	1
ROS	158466	167536	1
ROS	159018	167536	0.309114
ROS	159304	167536	0.210608
ROS	160197	167536	0.049824
ROS	161992	167536	0.106588
ROS	162137	167536	0.000978
ROS	162966	167536	0.250538
ROS	163167	167536	0.7997
ROS	163443	167536	0.000936
ROS	163478	167536	0.000904
ROS	163549	167536	0.506546
ROS	165321	167536	1
ROS	165368	167536	0.014644
ROS	165442	167536	0.56046
ROS	165630	167536	0.069388
ROS	165941	167536	1
ROS	157593	168138	1
ROS	157691	168138	1
ROS	158113	168138	0.76253
ROS	158196	168138	0.547714
ROS	158466	168138	0.80079
ROS	159018	168138	0.516484
ROS	159304	168138	0.464772
ROS	160197	168138	0.80075
ROS	161992	168138	0.461524
ROS	162137	168138	0.111342
ROS	162966	168138	1
ROS	163167	168138	0.838386
ROS	163443	168138	0.33437
ROS	163478	168138	0.300182
ROS	163549	168138	0.547794
ROS	165321	168138	1
ROS	165368	168138	0.089462
ROS	165442	168138	0.29409
ROS	165630	168138	0.262588
ROS	165941	168138	1
ROS	167536	168138	0.505182
ROS	157593	168827	1
ROS	157691	168827	0.37415
ROS	158113	168827	0.437994
ROS	158196	168827	0.311878
ROS	158466	168827	0.377554
ROS	159018	168827	0.20046
ROS	159304	168827	1
ROS	160197	168827	0.438134
ROS	161992	168827	0.062138
ROS	162137	168827	0.501354
ROS	162966	168827	0.312648
ROS	163167	168827	1
ROS	163443	168827	0.062636
ROS	163478	168827	0.063316
ROS	163549	168827	0.31193
ROS	165321	168827	0.061928
ROS	165368	168827	1
ROS	165442	168827	1
ROS	165630	168827	0.436558
ROS	165941	168827	1
ROS	167536	168827	1
ROS	168138	168827	1
ROS	157593	168879	1
ROS	157691	168879	0.35809
ROS	158113	168879	0.00703
ROS	158196	168879	0.471002
ROS	158466	168879	0.61643
ROS	159018	168879	0.121228
ROS	159304	168879	0.415072
ROS	160197	168879	0.026524
ROS	161992	168879	0.004796
ROS	162137	168879	0.00036
ROS	162966	168879	0.08846
ROS	163167	168879	0.86693
ROS	163443	168879	1.6e-05
ROS	163478	168879	0.00048
ROS	163549	168879	0.08778
ROS	165321	168879	0.164326
ROS	165368	168879	0.019188
ROS	165442	168879	0.738918
ROS	165630	168879	0.087016
ROS	165941	168879	1
ROS	167536	168879	0.00118
ROS	168138	168879	0.334712
ROS	168827	168879	0.062086
ROS	157593	168951	0.170706
ROS	157691	168951	1
ROS	158113	168951	0.002252
ROS	158196	168951	0.62236
ROS	158466	168951	1
ROS	159018	168951	0.51613
ROS	159304	168951	0.170492
ROS	160197	168951	0.033376
ROS	161992	168951	1
ROS	162137	168951	0.081016
ROS	162966	168951	0.621744
ROS	163167	168951	1
ROS	163443	168951	0.140284
ROS	163478	168951	0.349054
ROS	163549	168951	0.62154
ROS	165321	168951	1
ROS	165368	168951	0.106134
ROS	165442	168951	0.67116
ROS	165630	168951	0.30774
ROS	165941	168951	1
ROS	167536	168951	0.22255
ROS	168138	168951	1
ROS	168827	168951	1
ROS	168879	168951	0.137328
ROS	157593	169244	1
ROS	157691	169244	0.360066
ROS	158113	169244	0.007086
ROS	158196	169244	0.470332
ROS	158466	169244	0.616318
ROS	159018	169244	0.120826
ROS	159304	169244	0.415922
ROS	160197	169244	0.026588
ROS	161992	169244	0.005658
ROS	162137	169244	0.000342
ROS	162966	169244	0.088706
ROS	163167	169244	0.867138
ROS	163443	169244	4.2e-05
ROS	163478	169244	0.000462
ROS	163549	169244	0.089034
ROS	165321	169244	0.16476
ROS	165368	169244	0.01861
ROS	165442	169244	0.735664
ROS	165630	169244	0.090084
ROS	165941	169244	1
ROS	167536	169244	0.000922
ROS	168138	169244	0.333402
ROS	168827	169244	0.061352
ROS	168879	169244	1.8e-05
ROS	168951	169244	0.13746
ROS	157593	169783	1
ROS	157691	169783	1
ROS	158113	169783	0.647606
ROS	158196	169783	1
ROS	158466	169783	0.151596
ROS	159018	169783	0.569066
ROS	159304	169783	0.313238
ROS	160197	169783	0.47583
ROS	161992	169783	0.318482
ROS	162137	169783	0.387456
ROS	162966	169783	1
ROS	163167	169783	1
ROS	163443	169783	0.567704
ROS	163478	169783	1
ROS	163549	169783	1
ROS	165321	169783	0.316376
ROS	165368	169783	1
ROS	165442	169783	1
ROS	165630	169783	1
ROS	165941	169783	1
ROS	167536	169783	0.560078
ROS	168138	169783	0.56837
ROS	168827	169783	1
ROS	168879	169783	0.571694
ROS	168951	169783	1
ROS	169244	169783	0.570124
ROS	157593	170634	0.27346
ROS	157691	170634	0.624066
ROS	158113	170634	0.498882
ROS	158196	170634	0.661402
ROS	158466	170634	0.915136
ROS	159018	170634	0.114954
ROS	159304	170634	0.460134
ROS	160197	170634	0.708902
ROS	161992	170634	1
ROS	162137	170634	0.730958
ROS	162966	170634	0.092774
ROS	163167	170634	0.852428
ROS	163443	170634	1
ROS	163478	170634	0.89536
ROS	163549	170634	0.27595
ROS	165321	170634	0.23915
ROS	165368	170634	0.250612
ROS	165442	170634	1
ROS	165630	170634	0.782762
ROS	165941	170634	0.532744
ROS	167536	170634	1
ROS	168138	170634	0.815988
ROS	168827	170634	0.533702
ROS	168879	170634	1
ROS	168951	170634	0.790706
ROS	169244	170634	1
ROS	169783	170634	0.095718
ROS	157593	170635	1
ROS	157691	170635	0.374646
ROS	158113	170635	1
ROS	158196	170635	1
ROS	158466	170635	0.37497
ROS	159018	170635	1
ROS	159304	170635	1
ROS	160197	170635	1
ROS	161992	170635	1
ROS	162137	170635	1
ROS	162966	170635	1
ROS	163167	170635	1
ROS	163443	170635	1
ROS	163478	170635	1
ROS	163549	170635	1
ROS	165321	170635	1
ROS	165368	170635	1
ROS	165442	170635	1
ROS	165630	170635	0.436244
ROS	165941	170635	1
ROS	167536	170635	1
ROS	168138	170635	0.249638
ROS	168827	170635	1
ROS	168879	170635	1
ROS	168951	170635	1
ROS	169244	170635	1
ROS	169783	170635	1
ROS	170634	170635	0.53374
ROS	157593	171613	0.701882
ROS	157691	171613	0.227226
ROS	158113	171613	0.05236
ROS	158196	171613	0.761468
ROS	158466	171613	0.34828
ROS	159018	171613	0.70281
ROS	159304	171613	0.28271
ROS	160197	171613	0.023326
ROS	161992	171613	0.666006
ROS	162137	171613	0.008856
ROS	162966	171613	0.263834
ROS	163167	171613	0.34165
ROS	163443	171613	0.004882
ROS	163478	171613	0.096728
ROS	163549	171613	0.200624
ROS	165321	171613	1
ROS	165368	171613	0.191974
ROS	165442	171613	0.570282
ROS	165630	171613	0.025658
ROS	165941	171613	No conting
ROS	167536	171613	0.007296
ROS	168138	171613	0.263944
ROS	168827	171613	1
ROS	168879	171613	0.004638
ROS	168951	171613	0.550614
ROS	169244	171613	0.005296
ROS	169783	171613	0.252958
ROS	170634	171613	0.74841
ROS	170635	171613	1
ROS	157593	171719	0.132456
ROS	157691	171719	1
ROS	158113	171719	0.760602
ROS	158196	171719	0.31928
ROS	158466	171719	0.742684
ROS	159018	171719	0.772296
ROS	159304	171719	0.245112
ROS	160197	171719	0.607012
ROS	161992	171719	1
ROS	162137	171719	0.905606
ROS	162966	171719	0.623546
ROS	163167	171719	0.395406
ROS	163443	171719	1
ROS	163478	171719	1
ROS	163549	171719	0.317504
ROS	165321	171719	0.124674
ROS	165368	171719	0.766246
ROS	165442	171719	1
ROS	165630	171719	1
ROS	165941	171719	0.53868
ROS	167536	171719	0.790168
ROS	168138	171719	1
ROS	168827	171719	1
ROS	168879	171719	1
ROS	168951	171719	1
ROS	169244	171719	1
ROS	169783	171719	0.59269
ROS	170634	171719	0.214388
ROS	170635	171719	1
ROS	171613	171719	0.63561
ROS	157593	172109	1
ROS	157691	172109	1
ROS	158113	172109	0.110292
ROS	158196	172109	1
ROS	158466	172109	0.43771
ROS	159018	172109	1
ROS	159304	172109	0.40139
ROS	160197	172109	0.160006
ROS	161992	172109	0.766964
ROS	162137	172109	0.197694
ROS	162966	172109	1
ROS	163167	172109	0.109438
ROS	163443	172109	0.060094
ROS	163478	172109	0.37838
ROS	163549	172109	0.729306
ROS	165321	172109	0.76688
ROS	165368	172109	0.726556
ROS	165442	172109	0.59546
ROS	165630	172109	1
ROS	165941	172109	1
ROS	167536	172109	0.18166
ROS	168138	172109	1
ROS	168827	172109	0.463768
ROS	168879	172109	0.058238
ROS	168951	172109	0.063916
ROS	169244	172109	0.059624
ROS	169783	172109	1
ROS	170634	172109	0.5236
ROS	170635	172109	1
ROS	171613	172109	0.250184
ROS	171719	172109	0.858034
ROS	157593	172164	0.767246
ROS	157691	172164	0.633428
ROS	158113	172164	0.318
ROS	158196	172164	0.595978
ROS	158466	172164	1
ROS	159018	172164	0.044666
ROS	159304	172164	1
ROS	160197	172164	0.522038
ROS	161992	172164	0.023722
ROS	162137	172164	0.176856
ROS	162966	172164	0.004958
ROS	163167	172164	0.422638
ROS	163443	172164	0.087498
ROS	163478	172164	0.034638
ROS	163549	172164	0.104498
ROS	165321	172164	0.442864
ROS	165368	172164	0.359856
ROS	165442	172164	0.699328
ROS	165630	172164	0.614154
ROS	165941	172164	0.437152
ROS	167536	172164	0.08603
ROS	168138	172164	0.261538
ROS	168827	172164	0.437794
ROS	168879	172164	0.090182
ROS	168951	172164	0.308716
ROS	169244	172164	0.088266
ROS	169783	172164	1
ROS	170634	172164	0.294692
ROS	170635	172164	0.436386
ROS	171613	172164	0.128532
ROS	171719	172164	1
ROS	172109	172164	1
ROS	157593	172600	0.605084
ROS	157691	172600	0.035824
ROS	158113	172600	1
ROS	158196	172600	0.312612
ROS	158466	172600	0.67993
ROS	159018	172600	0.563304
ROS	159304	172600	0.350772
ROS	160197	172600	0.229336
ROS	161992	172600	1
ROS	162137	172600	0.770604
ROS	162966	172600	0.311896
ROS	163167	172600	0.51517
ROS	163443	172600	1
ROS	163478	172600	1
ROS	163549	172600	0.313064
ROS	165321	172600	1
ROS	165368	172600	1
ROS	165442	172600	1
ROS	165630	172600	0.547596
ROS	165941	172600	1
ROS	167536	172600	1
ROS	168138	172600	0.134764
ROS	168827	172600	1
ROS	168879	172600	1
ROS	168951	172600	0.508524
ROS	169244	172600	1
ROS	169783	172600	1
ROS	170634	172600	0.81632
ROS	170635	172600	0.187884
ROS	171613	172600	0.570126
ROS	171719	172600	1
ROS	172109	172600	1
ROS	172164	172600	1
ROS	157593	172878	1
ROS	157691	172878	0.355718
ROS	158113	172878	0.007408
ROS	158196	172878	0.472036
ROS	158466	172878	0.614054
ROS	159018	172878	0.12063
ROS	159304	172878	0.413632
ROS	160197	172878	0.027532
ROS	161992	172878	0.004734
ROS	162137	172878	0.00035
ROS	162966	172878	0.088244
ROS	163167	172878	0.867606
ROS	163443	172878	6.4e-05
ROS	163478	172878	0.000552
ROS	163549	172878	0.089364
ROS	165321	172878	0.164958
ROS	165368	172878	0.018648
ROS	165442	172878	0.735938
ROS	165630	172878	0.087864
ROS	165941	172878	1
ROS	167536	172878	0.000818
ROS	168138	172878	0.33299
ROS	168827	172878	0.063258
ROS	168879	172878	2.4e-05
ROS	168951	172878	0.138912
ROS	169244	172878	8.6e-05
ROS	169783	172878	0.567466
ROS	170634	172878	1
ROS	170635	172878	1
ROS	171613	172878	0.00494
ROS	171719	172878	1
ROS	172109	172878	0.059218
ROS	172164	172878	0.089706
ROS	172600	172878	1
ROS	157593	173480	0.059814
ROS	157691	173480	0.388322
ROS	158113	173480	0.284252
ROS	158196	173480	0.706488
ROS	158466	173480	0.40921
ROS	159018	173480	0.299976
ROS	159304	173480	0.156936
ROS	160197	173480	1
ROS	161992	173480	1
ROS	162137	173480	0.220628
ROS	162966	173480	0.402492
ROS	163167	173480	0.68305
ROS	163443	173480	0.216088
ROS	163478	173480	0.52139
ROS	163549	173480	1
ROS	165321	173480	0.29414
ROS	165368	173480	1
ROS	165442	173480	1
ROS	165630	173480	1
ROS	165941	173480	1
ROS	167536	173480	0.152368
ROS	168138	173480	0.634162
ROS	168827	173480	1
ROS	168879	173480	0.21969
ROS	168951	173480	0.31354
ROS	169244	173480	0.218834
ROS	169783	173480	1
ROS	170634	173480	1
ROS	170635	173480	0.46377
ROS	171613	173480	0.471604
ROS	171719	173480	0.159602
ROS	172109	173480	0.570604
ROS	172164	173480	1
ROS	172600	173480	0.070272
ROS	172878	173480	0.219186
ROS	157593	174096	No conting
ROS	157691	174096	No conting
ROS	158113	174096	No conting
ROS	158196	174096	No conting
ROS	158466	174096	No conting
ROS	159018	174096	No conting
ROS	159304	174096	No conting
ROS	160197	174096	No conting
ROS	161992	174096	No conting
ROS	162137	174096	No conting
ROS	162966	174096	No conting
ROS	163167	174096	No conting
ROS	163443	174096	No conting
ROS	163478	174096	No conting
ROS	163549	174096	No conting
ROS	165321	174096	No conting
ROS	165368	174096	No conting
ROS	165442	174096	No conting
ROS	165630	174096	No conting
ROS	165941	174096	No conting
ROS	167536	174096	No conting
ROS	168138	174096	No conting
ROS	168827	174096	No conting
ROS	168879	174096	No conting
ROS	168951	174096	No conting
ROS	169244	174096	No conting
ROS	169783	174096	No conting
ROS	170634	174096	No conting
ROS	170635	174096	No conting
ROS	171613	174096	No conting
ROS	171719	174096	No conting
ROS	172109	174096	No conting
ROS	172164	174096	No conting
ROS	172600	174096	No conting
ROS	172878	174096	No conting
ROS	173480	174096	No conting
ROS	157593	174144	1
ROS	157691	174144	0.737262
ROS	158113	174144	0.010622
ROS	158196	174144	0.347312
ROS	158466	174144	0.559488
ROS	159018	174144	0.121952
ROS	159304	174144	0.549038
ROS	160197	174144	0.163516
ROS	161992	174144	0.001918
ROS	162137	174144	0.000582
ROS	162966	174144	0.083594
ROS	163167	174144	0.823092
ROS	163443	174144	0.000482
ROS	163478	174144	3.8e-05
ROS	163549	174144	0.485246
ROS	165321	174144	0.103256
ROS	165368	174144	0.004314
ROS	165442	174144	0.73337
ROS	165630	174144	0.032256
ROS	165941	174144	1
ROS	167536	174144	0.001046
ROS	168138	174144	0.298378
ROS	168827	174144	0.061908
ROS	168879	174144	0.000458
ROS	168951	174144	0.34834
ROS	169244	174144	0.000622
ROS	169783	174144	1
ROS	170634	174144	0.896572
ROS	170635	174144	1
ROS	171613	174144	0.097786
ROS	171719	174144	1
ROS	172109	174144	0.37614
ROS	172164	174144	0.033532
ROS	172600	174144	1
ROS	172878	174144	0.000568
ROS	173480	174144	0.520404
ROS	174096	174144	No conting
ROS	157593	174273	1
ROS	157691	174273	0.378558
ROS	158113	174273	0.008542
ROS	158196	174273	0.4824
ROS	158466	174273	0.635202
ROS	159018	174273	0.120604
ROS	159304	174273	0.376798
ROS	160197	174273	0.04187
ROS	161992	174273	0.00725
ROS	162137	174273	0.00047
ROS	162966	174273	0.163858
ROS	163167	174273	1
ROS	163443	174273	4.2e-05
ROS	163478	174273	0.00054
ROS	163549	174273	0.163046
ROS	165321	174273	0.16534
ROS	165368	174273	0.011386
ROS	165442	174273	0.73645
ROS	165630	174273	0.079102
ROS	165941	174273	1
ROS	167536	174273	0.001424
ROS	168138	174273	0.321306
ROS	168827	174273	0.067402
ROS	168879	174273	3.8e-05
ROS	168951	174273	0.033868
ROS	169244	174273	6.4e-05
ROS	169783	174273	0.570514
ROS	170634	174273	0.895092
ROS	170635	174273	1
ROS	171613	174273	0.00661
ROS	171719	174273	1
ROS	172109	174273	0.044408
ROS	172164	174273	0.102528
ROS	172600	174273	1
ROS	172878	174273	2.6e-05
ROS	173480	174273	0.220188
ROS	174096	174273	No conting
ROS	174144	174273	0.000682
ROS	157593	174381	0.234728
ROS	157691	174381	0.306622
ROS	158113	174381	0.810984
ROS	158196	174381	1
ROS	158466	174381	0.791344
ROS	159018	174381	1
ROS	159304	174381	0.424786
ROS	160197	174381	1
ROS	161992	174381	0.755832
ROS	162137	174381	0.66565
ROS	162966	174381	1
ROS	163167	174381	0.735566
ROS	163443	174381	0.753052
ROS	163478	174381	0.438112
ROS	163549	174381	0.588776
ROS	165321	174381	1
ROS	165368	174381	0.143982
ROS	165442	174381	0.679268
ROS	165630	174381	1
ROS	165941	174381	0.373764
ROS	167536	174381	1
ROS	168138	174381	1
ROS	168827	174381	1
ROS	168879	174381	0.75164
ROS	168951	174381	0.587156
ROS	169244	174381	0.75342
ROS	169783	174381	0.609054
ROS	170634	174381	0.649782
ROS	170635	174381	0.374224
ROS	171613	174381	0.76024
ROS	171719	174381	0.412076
ROS	172109	174381	0.40502
ROS	172164	174381	1
ROS	172600	174381	1
ROS	172878	174381	0.753128
ROS	173480	174381	0.402944
ROS	174096	174381	No conting
ROS	174144	174381	0.43725
ROS	174273	174381	0.749478
ROS	157593	174678	1
ROS	157691	174678	0.737638
ROS	158113	174678	0.010942
ROS	158196	174678	0.48377
ROS	158466	174678	0.103816
ROS	159018	174678	0.2225
ROS	159304	174678	0.306062
ROS	160197	174678	0.030048
ROS	161992	174678	0.058518
ROS	162137	174678	0.003492
ROS	162966	174678	0.483776
ROS	163167	174678	0.272232
ROS	163443	174678	0.000448
ROS	163478	174678	0.00374
ROS	163549	174678	0.085962
ROS	165321	174678	0.106182
ROS	165368	174678	0.105468
ROS	165442	174678	1
ROS	165630	174678	0.032802
ROS	165941	174678	0.376766
ROS	167536	174678	0.004734
ROS	168138	174678	0.300586
ROS	168827	174678	0.062282
ROS	168879	174678	0.000586
ROS	168951	174678	0.347586
ROS	169244	174678	0.00053
ROS	169783	174678	1
ROS	170634	174678	0.896018
ROS	170635	174678	1
ROS	171613	174678	0.00547
ROS	171719	174678	0.719674
ROS	172109	174678	0.37564
ROS	172164	174678	0.30618
ROS	172600	174678	1
ROS	172878	174678	0.000398
ROS	173480	174678	0.07661
ROS	174096	174678	No conting
ROS	174144	174678	0.00345
ROS	174273	174678	0.000832
ROS	174381	174678	1
ROS	157593	174715	1
ROS	157691	174715	0.738138
ROS	158113	174715	0.84223
ROS	158196	174715	0.335082
ROS	158466	174715	0.695962
ROS	159018	174715	0.62931
ROS	159304	174715	1
ROS	160197	174715	0.425508
ROS	161992	174715	0.883226
ROS	162137	174715	0.745032
ROS	162966	174715	0.737458
ROS	163167	174715	0.79312
ROS	163443	174715	0.526072
ROS	163478	174715	0.261396
ROS	163549	174715	0.528308
ROS	165321	174715	0.883598
ROS	165368	174715	0.418804
ROS	165442	174715	1
ROS	165630	174715	0.767612
ROS	165941	174715	0.499826
ROS	167536	174715	1
ROS	168138	174715	1
ROS	168827	174715	0.501726
ROS	168879	174715	0.53009
ROS	168951	174715	0.653264
ROS	169244	174715	0.530548
ROS	169783	174715	0.768132
ROS	170634	174715	0.005506
ROS	170635	174715	0.499052
ROS	171613	174715	1
ROS	171719	174715	0.34939
ROS	172109	174715	0.764842
ROS	172164	174715	0.59208
ROS	172600	174715	1
ROS	172878	174715	0.529264
ROS	173480	174715	0.74037
ROS	174096	174715	No conting
ROS	174144	174715	0.258082
ROS	174273	174715	0.523138
ROS	174381	174715	1
ROS	174678	174715	0.25521
ROS	157593	175098	1
ROS	157691	175098	1
ROS	158113	175098	0.142928
ROS	158196	175098	0.356916
ROS	158466	175098	1
ROS	159018	175098	1
ROS	159304	175098	0.502916
ROS	160197	175098	0.071542
ROS	161992	175098	0.497666
ROS	162137	175098	0.144712
ROS	162966	175098	1
ROS	163167	175098	1
ROS	163443	175098	0.212454
ROS	163478	175098	0.285544
ROS	163549	175098	1
ROS	165321	175098	1
ROS	165368	175098	0.357168
ROS	165442	175098	1
ROS	165630	175098	1
ROS	165941	175098	1
ROS	167536	175098	0.166912
ROS	168138	175098	1
ROS	168827	175098	1
ROS	168879	175098	0.216268
ROS	168951	175098	0.28495
ROS	169244	175098	0.213884
ROS	169783	175098	0.426342
ROS	170634	175098	1
ROS	170635	175098	1
ROS	171613	175098	0.227636
ROS	171719	175098	1
ROS	172109	175098	No conting
ROS	172164	175098	1
ROS	172600	175098	1
ROS	172878	175098	0.217276
ROS	173480	175098	1
ROS	174096	175098	No conting
ROS	174144	175098	0.2879
ROS	174273	175098	0.231118
ROS	174381	175098	0.4292
ROS	174678	175098	0.286772
ROS	174715	175098	No conting
ROS	157593	175893	0.261894
ROS	157691	175893	0.56912
ROS	158113	175893	1
ROS	158196	175893	1
ROS	158466	175893	1
ROS	159018	175893	0.24402
ROS	159304	175893	1
ROS	160197	175893	0.877756
ROS	161992	175893	0.474022
ROS	162137	175893	0.770206
ROS	162966	175893	0.171794
ROS	163167	175893	0.349984
ROS	163443	175893	0.416282
ROS	163478	175893	0.357854
ROS	163549	175893	1
ROS	165321	175893	0.174506
ROS	165368	175893	0.442388
ROS	165442	175893	0.248646
ROS	165630	175893	1
ROS	165941	175893	0.499734
ROS	167536	175893	0.337608
ROS	168138	175893	0.674996
ROS	168827	175893	0.499126
ROS	168879	175893	0.418052
ROS	168951	175893	0.373242
ROS	169244	175893	0.415316
ROS	169783	175893	0.620684
ROS	170634	175893	0.270542
ROS	170635	175893	1
ROS	171613	175893	0.280872
ROS	171719	175893	0.374574
ROS	172109	175893	0.245318
ROS	172164	175893	0.78473
ROS	172600	175893	0.251128
ROS	172878	175893	0.41902
ROS	173480	175893	0.295654
ROS	174096	175893	No conting
ROS	174144	175893	0.352664
ROS	174273	175893	0.380282
ROS	174381	175893	1
ROS	174678	175893	0.480626
ROS	174715	175893	0.882276
ROS	175098	175893	1
ROS	157593	176333	0.1709
ROS	157691	176333	1
ROS	158113	176333	0.000712
ROS	158196	176333	1
ROS	158466	176333	0.656318
ROS	159018	176333	1
ROS	159304	176333	0.728992
ROS	160197	176333	1
ROS	161992	176333	0.504892
ROS	162137	176333	1
ROS	162966	176333	1
ROS	163167	176333	0.779512
ROS	163443	176333	0.47146
ROS	163478	176333	0.48401
ROS	163549	176333	1
ROS	165321	176333	0.507248
ROS	165368	176333	1
ROS	165442	176333	0.672412
ROS	165630	176333	0.596002
ROS	165941	176333	1
ROS	167536	176333	1
ROS	168138	176333	1
ROS	168827	176333	0.312368
ROS	168879	176333	0.470642
ROS	168951	176333	0.244566
ROS	169244	176333	0.471752
ROS	169783	176333	1
ROS	170634	176333	0.650728
ROS	170635	176333	1
ROS	171613	176333	0.761246
ROS	171719	176333	0.246278
ROS	172109	176333	0.63306
ROS	172164	176333	1
ROS	172600	176333	1
ROS	172878	176333	0.471414
ROS	173480	176333	1
ROS	174096	176333	No conting
ROS	174144	176333	0.48335
ROS	174273	176333	0.450424
ROS	174381	176333	1
ROS	174678	176333	0.48567
ROS	174715	176333	0.653186
ROS	175098	176333	0.356888
ROS	175893	176333	1
ROS	157593	176605	0.718126
ROS	157691	176605	0.497758
ROS	158113	176605	0.946166
ROS	158196	176605	0.362602
ROS	158466	176605	0.04229
ROS	159018	176605	0.768566
ROS	159304	176605	0.614546
ROS	160197	176605	0.206662
ROS	161992	176605	0.887256
ROS	162137	176605	0.527684
ROS	162966	176605	0.6471
ROS	163167	176605	0.74017
ROS	163443	176605	0.565148
ROS	163478	176605	0.888504
ROS	163549	176605	0.362704
ROS	165321	176605	1
ROS	165368	176605	1
ROS	165442	176605	0.199824
ROS	165630	176605	0.517052
ROS	165941	176605	0.467528
ROS	167536	176605	0.550652
ROS	168138	176605	0.545158
ROS	168827	176605	1
ROS	168879	176605	0.566362
ROS	168951	176605	1
ROS	169244	176605	0.566772
ROS	169783	176605	0.645894
ROS	170634	176605	0.776452
ROS	170635	176605	1
ROS	171613	176605	0.145648
ROS	171719	176605	0.908392
ROS	172109	176605	0.584758
ROS	172164	176605	0.244554
ROS	172600	176605	1
ROS	172878	176605	0.565688
ROS	173480	176605	0.032048
ROS	174096	176605	No conting
ROS	174144	176605	0.88598
ROS	174273	176605	0.620918
ROS	174381	176605	0.496246
ROS	174678	176605	0.186234
ROS	174715	176605	0.380878
ROS	175098	176605	1
ROS	175893	176605	0.618202
ROS	176333	176605	1
ROS	157593	176834	1
ROS	157691	176834	1
ROS	158113	176834	0.584546
ROS	158196	176834	1
ROS	158466	176834	0.104774
ROS	159018	176834	1
ROS	159304	176834	0.917464
ROS	160197	176834	0.23434
ROS	161992	176834	0.288052
ROS	162137	176834	0.234762
ROS	162966	176834	1
ROS	163167	176834	0.625898
ROS	163443	176834	0.198198
ROS	163478	176834	0.238132
ROS	163549	176834	1
ROS	165321	176834	0.051634
ROS	165368	176834	0.196638
ROS	165442	176834	1
ROS	165630	176834	0.071378
ROS	165941	176834	0.561718
ROS	167536	176834	0.35648
ROS	168138	176834	0.445132
ROS	168827	176834	0.188468
ROS	168879	176834	0.199804
ROS	168951	176834	0.265462
ROS	169244	176834	0.201378
ROS	169783	176834	0.143016
ROS	170634	176834	0.62119
ROS	170635	176834	1
ROS	171613	176834	0.243062
ROS	171719	176834	0.335606
ROS	172109	176834	0.062706
ROS	172164	176834	1
ROS	172600	176834	0.774574
ROS	172878	176834	0.204388
ROS	173480	176834	0.366644
ROS	174096	176834	No conting
ROS	174144	176834	0.235052
ROS	174273	176834	0.133266
ROS	174381	176834	0.64756
ROS	174678	176834	0.07061
ROS	174715	176834	1
ROS	175098	176834	0.572642
ROS	175893	176834	0.440794
ROS	176333	176834	0.457278
ROS	176605	176834	0.091134
ROS	157593	177113	No conting
ROS	157691	177113	No conting
ROS	158113	177113	No conting
ROS	158196	177113	No conting
ROS	158466	177113	No conting
ROS	159018	177113	No conting
ROS	159304	177113	No conting
ROS	160197	177113	No conting
ROS	161992	177113	No conting
ROS	162137	177113	No conting
ROS	162966	177113	No conting
ROS	163167	177113	No conting
ROS	163443	177113	No conting
ROS	163478	177113	No conting
ROS	163549	177113	No conting
ROS	165321	177113	No conting
ROS	165368	177113	No conting
ROS	165442	177113	No conting
ROS	165630	177113	No conting
ROS	165941	177113	No conting
ROS	167536	177113	No conting
ROS	168138	177113	No conting
ROS	168827	177113	No conting
ROS	168879	177113	No conting
ROS	168951	177113	No conting
ROS	169244	177113	No conting
ROS	169783	177113	No conting
ROS	170634	177113	No conting
ROS	170635	177113	No conting
ROS	171613	177113	No conting
ROS	171719	177113	No conting
ROS	172109	177113	No conting
ROS	172164	177113	No conting
ROS	172600	177113	No conting
ROS	172878	177113	No conting
ROS	173480	177113	No conting
ROS	174096	177113	No conting
ROS	174144	177113	No conting
ROS	174273	177113	No conting
ROS	174381	177113	No conting
ROS	174678	177113	No conting
ROS	174715	177113	No conting
ROS	175098	177113	No conting
ROS	175893	177113	No conting
ROS	176333	177113	No conting
ROS	176605	177113	No conting
ROS	176834	177113	No conting
ROS	157593	178081	0.62834
ROS	157691	178081	0.79206
ROS	158113	178081	0.448792
ROS	158196	178081	0.305668
ROS	158466	178081	0.58474
ROS	159018	178081	0.215438
ROS	159304	178081	0.416886
ROS	160197	178081	0.479634
ROS	161992	178081	1
ROS	162137	178081	0.1861
ROS	162966	178081	0.451554
ROS	163167	178081	1
ROS	163443	178081	0.885164
ROS	163478	178081	0.720864
ROS	163549	178081	0.641658
ROS	165321	178081	1
ROS	165368	178081	0.521418
ROS	165442	178081	0.33252
ROS	165630	178081	1
ROS	165941	178081	1
ROS	167536	178081	0.550972
ROS	168138	178081	0.17988
ROS	168827	178081	1
ROS	168879	178081	0.884434
ROS	168951	178081	0.644394
ROS	169244	178081	0.885632
ROS	169783	178081	0.608954
ROS	170634	178081	0.624978
ROS	170635	178081	0.440126
ROS	171613	178081	0.219892
ROS	171719	178081	0.626138
ROS	172109	178081	0.524522
ROS	172164	178081	0.5237
ROS	172600	178081	1
ROS	172878	178081	0.883084
ROS	173480	178081	0.818878
ROS	174096	178081	No conting
ROS	174144	178081	0.719924
ROS	174273	178081	0.741332
ROS	174381	178081	0.473978
ROS	174678	178081	0.720446
ROS	174715	178081	0.583556
ROS	175098	178081	0.43083
ROS	175893	178081	0.513248
ROS	176333	178081	1
ROS	176605	178081	0.145658
ROS	176834	178081	0.549952
ROS	177113	178081	No conting
ROS	157593	179012	0.256926
ROS	157691	179012	0.736446
ROS	158113	179012	0.498612
ROS	158196	179012	0.084776
ROS	158466	179012	0.306422
ROS	159018	179012	0.22136
ROS	159304	179012	1
ROS	160197	179012	0.25797
ROS	161992	179012	0.101764
ROS	162137	179012	0.73834
ROS	162966	179012	0.48609
ROS	163167	179012	0.822872
ROS	163443	179012	0.120162
ROS	163478	179012	0.07347
ROS	163549	179012	0.084284
ROS	165321	179012	0.028396
ROS	165368	179012	1
ROS	165442	179012	0.733734
ROS	165630	179012	0.053036
ROS	165941	179012	1
ROS	167536	179012	0.718718
ROS	168138	179012	0.669854
ROS	168827	179012	0.062382
ROS	168879	179012	0.118774
ROS	168951	179012	1
ROS	169244	179012	0.117512
ROS	169783	179012	1
ROS	170634	179012	0.249424
ROS	170635	179012	0.377706
ROS	171613	179012	0.834712
ROS	171719	179012	0.601738
ROS	172109	179012	0.15548
ROS	172164	179012	0.779852
ROS	172600	179012	0.59769
ROS	172878	179012	0.120728
ROS	173480	179012	0.81528
ROS	174096	179012	No conting
ROS	174144	179012	0.076344
ROS	174273	179012	0.115646
ROS	174381	179012	1
ROS	174678	179012	0.074874
ROS	174715	179012	0.844178
ROS	175098	179012	1
ROS	175893	179012	0.633352
ROS	176333	179012	0.34361
ROS	176605	179012	1
ROS	176834	179012	0.039602
ROS	177113	179012	No conting
ROS	178081	179012	1
ROS	157593	179336	0.287552
ROS	157691	179336	1
ROS	158113	179336	1
ROS	158196	179336	1
ROS	158466	179336	0.131368
ROS	159018	179336	0.215142
ROS	159304	179336	1
ROS	160197	179336	1
ROS	161992	179336	1
ROS	162137	179336	1
ROS	162966	179336	0.33273
ROS	163167	179336	0.28787
ROS	163443	179336	1
ROS	163478	179336	1
ROS	163549	179336	1
ROS	165321	179336	1
ROS	165368	179336	1
ROS	165442	179336	0.199498
ROS	165630	179336	1
ROS	165941	179336	0.065896
ROS	167536	179336	1
ROS	168138	179336	1
ROS	168827	179336	1
ROS	168879	179336	1
ROS	168951	179336	1
ROS	169244	179336	1
ROS	169783	179336	0.467126
ROS	170634	179336	1
ROS	170635	179336	1
ROS	171613	179336	No conting
ROS	171719	179336	0.538134
ROS	172109	179336	1
ROS	172164	179336	0.466554
ROS	172600	179336	1
ROS	172878	179336	1
ROS	173480	179336	1
ROS	174096	179336	No conting
ROS	174144	179336	1
ROS	174273	179336	1
ROS	174381	179336	0.333478
ROS	174678	179336	0.400994
ROS	174715	179336	1
ROS	175098	179336	1
ROS	175893	179336	1
ROS	176333	179336	1
ROS	176605	179336	0.504244
ROS	176834	179336	0.534054
ROS	177113	179336	No conting
ROS	178081	179336	1
ROS	179012	179336	1
ROS	157593	179850	0.831436
ROS	157691	179850	0.55403
ROS	158113	179850	0.247628
ROS	158196	179850	0.133942
ROS	158466	179850	0.372716
ROS	159018	179850	0.123438
ROS	159304	179850	1
ROS	160197	179850	0.466536
ROS	161992	179850	0.037142
ROS	162137	179850	0.083492
ROS	162966	179850	0.37541
ROS	163167	179850	0.350798
ROS	163443	179850	0.010516
ROS	163478	179850	0.085256
ROS	163549	179850	0.004738
ROS	165321	179850	0.064964
ROS	165368	179850	0.779494
ROS	165442	179850	0.433758
ROS	165630	179850	0.44771
ROS	165941	179850	1
ROS	167536	179850	0.306006
ROS	168138	179850	0.008344
ROS	168827	179850	0.06314
ROS	168879	179850	0.010434
ROS	168951	179850	1
ROS	169244	179850	0.010732
ROS	169783	179850	1
ROS	170634	179850	0.39378
ROS	170635	179850	0.437986
ROS	171613	179850	0.11048
ROS	171719	179850	1
ROS	172109	179850	0.864184
ROS	172164	179850	0.126498
ROS	172600	179850	0.61414
ROS	172878	179850	0.010626
ROS	173480	179850	0.125506
ROS	174096	179850	No conting
ROS	174144	179850	0.085966
ROS	174273	179850	0.013984
ROS	174381	179850	1
ROS	174678	179850	0.004516
ROS	174715	179850	0.562776
ROS	175098	179850	1
ROS	175893	179850	0.19579
ROS	176333	179850	0.372914
ROS	176605	179850	0.324876
ROS	176834	179850	0.206084
ROS	177113	179850	No conting
ROS	178081	179850	0.525782
ROS	179012	179850	0.136836
ROS	179336	179850	1
ROS	157593	180610	1
ROS	157691	180610	0.39842
ROS	158113	180610	0.029232
ROS	158196	180610	0.249366
ROS	158466	180610	0.140022
ROS	159018	180610	0.366926
ROS	159304	180610	0.688824
ROS	160197	180610	0.240252
ROS	161992	180610	0.066698
ROS	162137	180610	0.009214
ROS	162966	180610	0.251098
ROS	163167	180610	0.269208
ROS	163443	180610	0.00066
ROS	163478	180610	0.010146
ROS	163549	180610	0.062272
ROS	165321	180610	0.064194
ROS	165368	180610	0.300264
ROS	165442	180610	0.302668
ROS	165630	180610	0.011384
ROS	165941	180610	0.438464
ROS	167536	180610	0.015014
ROS	168138	180610	0.133164
ROS	168827	180610	0.063972
ROS	168879	180610	0.000548
ROS	168951	180610	0.7129
ROS	169244	180610	0.000646
ROS	169783	180610	0.611198
ROS	170634	180610	1
ROS	170635	180610	1
ROS	171613	180610	0.000244
ROS	171719	180610	1
ROS	172109	180610	0.438828
ROS	172164	180610	0.193816
ROS	172600	180610	1
ROS	172878	180610	0.000784
ROS	173480	180610	0.554582
ROS	174096	180610	No conting
ROS	174144	180610	0.010504
ROS	174273	180610	0.001072
ROS	174381	180610	1
ROS	174678	180610	0.000326
ROS	174715	180610	0.560994
ROS	175098	180610	0.357962
ROS	175893	180610	0.32004
ROS	176333	180610	0.247318
ROS	176605	180610	0.615526
ROS	176834	180610	0.132228
ROS	177113	180610	No conting
ROS	178081	180610	1
ROS	179012	180610	0.083286
ROS	179336	180610	0.464652
ROS	179850	180610	0.001178
ROS	157593	181566	1
ROS	157691	181566	1
ROS	158113	181566	0.262574
ROS	158196	181566	0.69624
ROS	158466	181566	0.438172
ROS	159018	181566	1
ROS	159304	181566	0.138022
ROS	160197	181566	0.24858
ROS	161992	181566	0.415562
ROS	162137	181566	0.434166
ROS	162966	181566	0.696526
ROS	163167	181566	0.364166
ROS	163443	181566	0.21209
ROS	163478	181566	0.063594
ROS	163549	181566	0.139914
ROS	165321	181566	0.415536
ROS	165368	181566	0.146274
ROS	165442	181566	0.74101
ROS	165630	181566	0.584252
ROS	165941	181566	1
ROS	167536	181566	0.639938
ROS	168138	181566	0.334732
ROS	168827	181566	0.316762
ROS	168879	181566	0.212716
ROS	168951	181566	0.46861
ROS	169244	181566	0.210324
ROS	169783	181566	0.568644
ROS	170634	181566	0.003818
ROS	170635	181566	1
ROS	171613	181566	0.349022
ROS	171719	181566	0.810048
ROS	172109	181566	0.03705
ROS	172164	181566	1
ROS	172600	181566	0.61006
ROS	172878	181566	0.21401
ROS	173480	181566	1
ROS	174096	181566	No conting
ROS	174144	181566	0.066588
ROS	174273	181566	0.164638
ROS	174381	181566	0.15066
ROS	174678	181566	0.389636
ROS	174715	181566	0.01453
ROS	175098	181566	1
ROS	175893	181566	0.415374
ROS	176333	181566	0.699458
ROS	176605	181566	1
ROS	176834	181566	1
ROS	177113	181566	No conting
ROS	178081	181566	0.181368
ROS	179012	181566	0.117886
ROS	179336	181566	1
ROS	179850	181566	0.336876
ROS	180610	181566	0.337938
ROS	157593	181915	1
ROS	157691	181915	0.122152
ROS	158113	181915	0.602072
ROS	158196	181915	0.547314
ROS	158466	181915	0.872112
ROS	159018	181915	0.258778
ROS	159304	181915	0.690152
ROS	160197	181915	1
ROS	161992	181915	0.690168
ROS	162137	181915	0.513842
ROS	162966	181915	0.06283
ROS	163167	181915	0.516266
ROS	163443	181915	0.405482
ROS	163478	181915	0.841418
ROS	163549	181915	0.062764
ROS	165321	181915	0.877544
ROS	165368	181915	1
ROS	165442	181915	1
ROS	165630	181915	0.779106
ROS	165941	181915	1
ROS	167536	181915	0.474954
ROS	168138	181915	0.70465
ROS	168827	181915	1
ROS	168879	181915	0.404478
ROS	168951	181915	0.711526
ROS	169244	181915	0.405076
ROS	169783	181915	0.611204
ROS	170634	181915	0.046472
ROS	170635	181915	1
ROS	171613	181915	0.226572
ROS	171719	181915	1
ROS	172109	181915	0.815414
ROS	172164	181915	0.004128
ROS	172600	181915	0.61167
ROS	172878	181915	0.406108
ROS	173480	181915	1
ROS	174096	181915	No conting
ROS	174144	181915	0.841248
ROS	174273	181915	0.49199
ROS	174381	181915	0.554168
ROS	174678	181915	0.842694
ROS	174715	181915	0.611022
ROS	175098	181915	0.429988
ROS	175893	181915	0.23372
ROS	176333	181915	0.373412
ROS	176605	181915	0.399764
ROS	176834	181915	0.488598
ROS	177113	181915	No conting
ROS	178081	181915	0.143428
ROS	179012	181915	0.402242
ROS	179336	181915	1
ROS	179850	181915	0.193126
ROS	180610	181915	0.372794
ROS	181566	181915	0.828384
ROS	157593	182108	0.829976
ROS	157691	182108	0.555848
ROS	158113	182108	0.249518
ROS	158196	182108	0.136092
ROS	158466	182108	0.368862
ROS	159018	182108	0.122612
ROS	159304	182108	0.689696
ROS	160197	182108	0.245116
ROS	161992	182108	0.036564
ROS	162137	182108	0.086466
ROS	162966	182108	0.374092
ROS	163167	182108	0.269046
ROS	163443	182108	0.01056
ROS	163478	182108	0.086514
ROS	163549	182108	0.005072
ROS	165321	182108	0.021496
ROS	165368	182108	0.77847
ROS	165442	182108	0.742878
ROS	165630	182108	0.780032
ROS	165941	182108	1
ROS	167536	182108	0.305438
ROS	168138	182108	0.308758
ROS	168827	182108	0.062452
ROS	168879	182108	0.010098
ROS	168951	182108	0.548692
ROS	169244	182108	0.010642
ROS	169783	182108	1
ROS	170634	182108	0.392256
ROS	170635	182108	0.43958
ROS	171613	182108	0.665336
ROS	171719	182108	0.189744
ROS	172109	182108	0.76856
ROS	172164	182108	0.122914
ROS	172600	182108	1
ROS	172878	182108	0.009716
ROS	173480	182108	0.125174
ROS	174096	182108	No conting
ROS	174144	182108	0.08301
ROS	174273	182108	0.014986
ROS	174381	182108	1
ROS	174678	182108	0.004166
ROS	174715	182108	0.885466
ROS	175098	182108	1
ROS	175893	182108	0.780616
ROS	176333	182108	0.250998
ROS	176605	182108	0.324064
ROS	176834	182108	0.205832
ROS	177113	182108	No conting
ROS	178081	182108	0.797446
ROS	179012	182108	0.087204
ROS	179336	182108	1
ROS	179850	182108	0.002876
ROS	180610	182108	0.054336
ROS	181566	182108	0.336254
ROS	181915	182108	0.188538
ROS	157593	182772	0.380706
ROS	157691	182772	1
ROS	158113	182772	0.342972
ROS	158196	182772	0.323112
ROS	158466	182772	0.341606
ROS	159018	182772	1
ROS	159304	182772	0.233088
ROS	160197	182772	0.109812
ROS	161992	182772	0.59616
ROS	162137	182772	0.238258
ROS	162966	182772	1
ROS	163167	182772	0.041572
ROS	163443	182772	0.126744
ROS	163478	182772	0.368518
ROS	163549	182772	0.01089
ROS	165321	182772	0.026538
ROS	165368	182772	0.6091
ROS	165442	182772	1
ROS	165630	182772	1
ROS	165941	182772	1
ROS	167536	182772	0.072224
ROS	168138	182772	0.631976
ROS	168827	182772	0.466672
ROS	168879	182772	0.125154
ROS	168951	182772	0.25249
ROS	169244	182772	0.123702
ROS	169783	182772	0.609196
ROS	170634	182772	0.10941
ROS	170635	182772	0.468428
ROS	171613	182772	0.379468
ROS	171719	182772	0.122374
ROS	172109	182772	0.14237
ROS	172164	182772	0.288922
ROS	172600	182772	1
ROS	172878	182772	0.124874
ROS	173480	182772	0.071624
ROS	174096	182772	No conting
ROS	174144	182772	0.37472
ROS	174273	182772	0.154526
ROS	174381	182772	0.392904
ROS	174678	182772	0.073176
ROS	174715	182772	0.597536
ROS	175098	182772	1
ROS	175893	182772	0.876496
ROS	176333	182772	1
ROS	176605	182772	0.25843
ROS	176834	182772	0.840788
ROS	177113	182772	No conting
ROS	178081	182772	0.60753
ROS	179012	182772	0.369364
ROS	179336	182772	1
ROS	179850	182772	0.047638
ROS	180610	182772	0.314472
ROS	181566	182772	0.041196
ROS	181915	182772	0.160314
ROS	182108	182772	0.000532
ROS	157593	183021	1
ROS	157691	183021	0.738378
ROS	158113	183021	0.011038
ROS	158196	183021	0.484512
ROS	158466	183021	0.394972
ROS	159018	183021	0.122662
ROS	159304	183021	0.550914
ROS	160197	183021	0.161304
ROS	161992	183021	0.001776
ROS	162137	183021	0.000426
ROS	162966	183021	0.083434
ROS	163167	183021	0.824134
ROS	163443	183021	0.000334
ROS	163478	183021	0.003308
ROS	163549	183021	0.083232
ROS	165321	183021	0.075642
ROS	165368	183021	0.10845
ROS	165442	183021	0.735652
ROS	165630	183021	0.306102
ROS	165941	183021	1
ROS	167536	183021	0.005026
ROS	168138	183021	0.298812
ROS	168827	183021	0.061706
ROS	168879	183021	0.000408
ROS	168951	183021	0.345132
ROS	169244	183021	0.000654
ROS	169783	183021	1
ROS	170634	183021	0.809558
ROS	170635	183021	1
ROS	171613	183021	0.097306
ROS	171719	183021	1
ROS	172109	183021	0.033854
ROS	172164	183021	0.032844
ROS	172600	183021	1
ROS	172878	183021	0.000412
ROS	173480	183021	0.074546
ROS	174096	183021	No conting
ROS	174144	183021	0.003426
ROS	174273	183021	0.00076
ROS	174381	183021	1
ROS	174678	183021	0.003238
ROS	174715	183021	0.845738
ROS	175098	183021	0.282646
ROS	175893	183021	0.355538
ROS	176333	183021	0.4852
ROS	176605	183021	0.607758
ROS	176834	183021	0.255048
ROS	177113	183021	No conting
ROS	178081	183021	0.72087
ROS	179012	183021	0.075136
ROS	179336	183021	1
ROS	179850	183021	0.004958
ROS	180610	183021	0.010652
ROS	181566	183021	0.388892
ROS	181915	183021	0.161042
ROS	182108	183021	0.004562
ROS	182772	183021	0.0755
ROS	157593	183584	1
ROS	157691	183584	0.737612
ROS	158113	183584	0.010354
ROS	158196	183584	0.34684
ROS	158466	183584	0.560956
ROS	159018	183584	0.12263
ROS	159304	183584	0.55183
ROS	160197	183584	0.162278
ROS	161992	183584	0.00144
ROS	162137	183584	0.00066
ROS	162966	183584	0.08391
ROS	163167	183584	0.824952
ROS	163443	183584	0.000556
ROS	163478	183584	2.6e-05
ROS	163549	183584	0.4844
ROS	165321	183584	0.102036
ROS	165368	183584	0.004524
ROS	165442	183584	0.731744
ROS	165630	183584	0.033498
ROS	165941	183584	1
ROS	167536	183584	0.000816
ROS	168138	183584	0.302184
ROS	168827	183584	0.063768
ROS	168879	183584	0.000484
ROS	168951	183584	0.348104
ROS	169244	183584	0.000578
ROS	169783	183584	1
ROS	170634	183584	0.894166
ROS	170635	183584	1
ROS	171613	183584	0.097134
ROS	171719	183584	1
ROS	172109	183584	0.373664
ROS	172164	183584	0.033484
ROS	172600	183584	1
ROS	172878	183584	0.000362
ROS	173480	183584	0.521612
ROS	174096	183584	No conting
ROS	174144	183584	4.4e-05
ROS	174273	183584	0.000574
ROS	174381	183584	0.441524
ROS	174678	183584	0.003102
ROS	174715	183584	0.254972
ROS	175098	183584	0.288538
ROS	175893	183584	0.353514
ROS	176333	183584	0.485548
ROS	176605	183584	0.887238
ROS	176834	183584	0.233694
ROS	177113	183584	No conting
ROS	178081	183584	0.721112
ROS	179012	183584	0.076524
ROS	179336	183584	1
ROS	179850	183584	0.0865
ROS	180610	183584	0.01023
ROS	181566	183584	0.067274
ROS	181915	183584	0.840656
ROS	182108	183584	0.086968
ROS	182772	183584	0.371322
ROS	183021	183584	0.00408
ROS	157593	183747	1
ROS	157691	183747	0.357954
ROS	158113	183747	0.007198
ROS	158196	183747	0.471326
ROS	158466	183747	0.61427
ROS	159018	183747	0.122298
ROS	159304	183747	0.414952
ROS	160197	183747	0.026624
ROS	161992	183747	0.00475
ROS	162137	183747	0.000352
ROS	162966	183747	0.088796
ROS	163167	183747	0.86758
ROS	163443	183747	4.6e-05
ROS	163478	183747	0.000588
ROS	163549	183747	0.088006
ROS	165321	183747	0.166226
ROS	165368	183747	0.018886
ROS	165442	183747	0.736362
ROS	165630	183747	0.08887
ROS	165941	183747	1
ROS	167536	183747	0.001144
ROS	168138	183747	0.336172
ROS	168827	183747	0.06325
ROS	168879	183747	6e-06
ROS	168951	183747	0.140562
ROS	169244	183747	5.6e-05
ROS	169783	183747	0.567386
ROS	170634	183747	1
ROS	170635	183747	1
ROS	171613	183747	0.005392
ROS	171719	183747	1
ROS	172109	183747	0.058708
ROS	172164	183747	0.089012
ROS	172600	183747	1
ROS	172878	183747	3.2e-05
ROS	173480	183747	0.214184
ROS	174096	183747	No conting
ROS	174144	183747	0.000348
ROS	174273	183747	2e-05
ROS	174381	183747	0.753282
ROS	174678	183747	0.0004
ROS	174715	183747	0.528886
ROS	175098	183747	0.214402
ROS	175893	183747	0.414562
ROS	176333	183747	0.47044
ROS	176605	183747	0.568262
ROS	176834	183747	0.200558
ROS	177113	183747	No conting
ROS	178081	183747	0.884474
ROS	179012	183747	0.120666
ROS	179336	183747	1
ROS	179850	183747	0.010474
ROS	180610	183747	0.000792
ROS	181566	183747	0.21098
ROS	181915	183747	0.40932
ROS	182108	183747	0.011092
ROS	182772	183747	0.123852
ROS	183021	183747	0.00019
ROS	183584	183747	0.00029
ROS	157593	184858	1
ROS	157691	184858	0.62959
ROS	158113	184858	0.349676
ROS	158196	184858	0.062818
ROS	158466	184858	0.801912
ROS	159018	184858	1
ROS	159304	184858	1
ROS	160197	184858	0.571788
ROS	161992	184858	0.038948
ROS	162137	184858	0.543234
ROS	162966	184858	0.062664
ROS	163167	184858	0.11336
ROS	163443	184858	0.15397
ROS	163478	184858	0.073724
ROS	163549	184858	0.002766
ROS	165321	184858	0.31022
ROS	165368	184858	0.585762
ROS	165442	184858	0.292616
ROS	165630	184858	1
ROS	165941	184858	1
ROS	167536	184858	0.50511
ROS	168138	184858	0.515318
ROS	168827	184858	0.250664
ROS	168879	184858	0.1538
ROS	168951	184858	1
ROS	169244	184858	0.153756
ROS	169783	184858	1
ROS	170634	184858	0.539172
ROS	170635	184858	1
ROS	171613	184858	0.26159
ROS	171719	184858	0.317608
ROS	172109	184858	0.315464
ROS	172164	184858	0.019548
ROS	172600	184858	0.528046
ROS	172878	184858	0.1542
ROS	173480	184858	1
ROS	174096	184858	No conting
ROS	174144	184858	0.07376
ROS	174273	184858	0.120714
ROS	174381	184858	0.628844
ROS	174678	184858	0.07317
ROS	174715	184858	1
ROS	175098	184858	1
ROS	175893	184858	1
ROS	176333	184858	0.546028
ROS	176605	184858	0.252018
ROS	176834	184858	0.793738
ROS	177113	184858	No conting
ROS	178081	184858	0.569572
ROS	179012	184858	0.07423
ROS	179336	184858	1
ROS	179850	184858	0.019278
ROS	180610	184858	0.065708
ROS	181566	184858	0.637096
ROS	181915	184858	0.13729
ROS	182108	184858	0.019086
ROS	182772	184858	0.0762
ROS	183021	184858	0.07295
ROS	183584	184858	0.074004
ROS	183747	184858	0.154872
ROS	157593	184938	0.50118
ROS	157691	184938	0.273762
ROS	158113	184938	0.936696
ROS	158196	184938	0.037656
ROS	158466	184938	0.53212
ROS	159018	184938	0.537646
ROS	159304	184938	0.139818
ROS	160197	184938	0.25511
ROS	161992	184938	1
ROS	162137	184938	0.88842
ROS	162966	184938	0.656174
ROS	163167	184938	0.35132
ROS	163443	184938	1
ROS	163478	184938	0.826188
ROS	163549	184938	0.03853
ROS	165321	184938	0.524998
ROS	165368	184938	0.8038
ROS	165442	184938	0.391598
ROS	165630	184938	0.365292
ROS	165941	184938	0.497092
ROS	167536	184938	1
ROS	168138	184938	0.815506
ROS	168827	184938	1
ROS	168879	184938	1
ROS	168951	184938	1
ROS	169244	184938	1
ROS	169783	184938	1
ROS	170634	184938	0.227146
ROS	170635	184938	0.499484
ROS	171613	184938	0.341338
ROS	171719	184938	0.338652
ROS	172109	184938	0.039092
ROS	172164	184938	0.621964
ROS	172600	184938	0.115694
ROS	172878	184938	1
ROS	173480	184938	0.197432
ROS	174096	184938	No conting
ROS	174144	184938	0.82203
ROS	174273	184938	1
ROS	174381	184938	0.54453
ROS	174678	184938	1
ROS	174715	184938	0.608694
ROS	175098	184938	1
ROS	175893	184938	0.661954
ROS	176333	184938	0.6551
ROS	176605	184938	0.540968
ROS	176834	184938	0.683688
ROS	177113	184938	No conting
ROS	178081	184938	0.58406
ROS	179012	184938	0.001996
ROS	179336	184938	0.535648
ROS	179850	184938	0.523806
ROS	180610	184938	0.35404
ROS	181566	184938	0.103576
ROS	181915	184938	0.216624
ROS	182108	184938	0.562526
ROS	182772	184938	0.6679
ROS	183021	184938	0.823864
ROS	183584	184938	0.82663
ROS	183747	184938	1
ROS	184858	184938	0.091916
ROS	157593	185152	0.56407
ROS	157691	185152	1
ROS	158113	185152	0.681804
ROS	158196	185152	1
ROS	158466	185152	0.575026
ROS	159018	185152	1
ROS	159304	185152	1
ROS	160197	185152	0.620438
ROS	161992	185152	1
ROS	162137	185152	0.681454
ROS	162966	185152	0.5916
ROS	163167	185152	1
ROS	163443	185152	0.454312
ROS	163478	185152	1
ROS	163549	185152	0.514738
ROS	165321	185152	0.545102
ROS	165368	185152	1
ROS	165442	185152	0.453826
ROS	165630	185152	0.454524
ROS	165941	185152	1
ROS	167536	185152	0.378674
ROS	168138	185152	0.513942
ROS	168827	185152	1
ROS	168879	185152	0.45589
ROS	168951	185152	1
ROS	169244	185152	0.453386
ROS	169783	185152	0.455792
ROS	170634	185152	0.564724
ROS	170635	185152	1
ROS	171613	185152	0.0547
ROS	171719	185152	0.583298
ROS	172109	185152	1
ROS	172164	185152	0.469618
ROS	172600	185152	1
ROS	172878	185152	0.456062
ROS	173480	185152	1
ROS	174096	185152	No conting
ROS	174144	185152	1
ROS	174273	185152	0.457842
ROS	174381	185152	1
ROS	174678	185152	1
ROS	174715	185152	1
ROS	175098	185152	0.18191
ROS	175893	185152	1
ROS	176333	185152	1
ROS	176605	185152	1
ROS	176834	185152	1
ROS	177113	185152	No conting
ROS	178081	185152	0.621638
ROS	179012	185152	0.57299
ROS	179336	185152	1
ROS	179850	185152	0.548302
ROS	180610	185152	0.154374
ROS	181566	185152	1
ROS	181915	185152	0.150682
ROS	182108	185152	1
ROS	182772	185152	1
ROS	183021	185152	1
ROS	183584	185152	1
ROS	183747	185152	0.45399
ROS	184858	185152	0.591218
ROS	184938	185152	0.165162
ROS	157593	185483	0.759904
ROS	157691	185483	0.538766
ROS	158113	185483	0.936702
ROS	158196	185483	0.646034
ROS	158466	185483	0.336108
ROS	159018	185483	0.008632
ROS	159304	185483	0.344612
ROS	160197	185483	0.11319
ROS	161992	185483	0.74
ROS	162137	185483	0.505566
ROS	162966	185483	0.06221
ROS	163167	185483	1
ROS	163443	185483	0.634342
ROS	163478	185483	0.732296
ROS	163549	185483	0.807198
ROS	165321	185483	0.73958
ROS	165368	185483	1
ROS	165442	185483	0.87662
ROS	165630	185483	0.570104
ROS	165941	185483	0.250224
ROS	167536	185483	1
ROS	168138	185483	0.500484
ROS	168827	185483	0.25004
ROS	168879	185483	0.634502
ROS	168951	185483	1
ROS	169244	185483	0.63215
ROS	169783	185483	1
ROS	170634	185483	0.590226
ROS	170635	185483	1
ROS	171613	185483	0.245468
ROS	171719	185483	0.442576
ROS	172109	185483	0.878876
ROS	172164	185483	0.295244
ROS	172600	185483	0.41146
ROS	172878	185483	0.630134
ROS	173480	185483	0.080266
ROS	174096	185483	No conting
ROS	174144	185483	0.72864
ROS	174273	185483	0.637066
ROS	174381	185483	0.667278
ROS	174678	185483	0.389668
ROS	174715	185483	0.814662
ROS	175098	185483	0.569046
ROS	175893	185483	0.4254
ROS	176333	185483	0.501158
[truncated: 20,448 more rows]
