# Supplementary material for: Signatures of selection for bonamiosis resistance in European flat oyster (Ostrea edulis): New genomic tools for breeding programs and management of natural resources
Source: Evol Appl. 2019 Jul 5;12(9):1781–96. doi: 10.1111/eva.12832 (PMC6752124; doi:10.1111/eva.12832)
Supplement: Supplementary file 7 [file EVA-12-1781-s007.xlsx]

## Sheet: 26 marcadores LD
Table S7: Consistent pairwise linkage disequilibria involving 26 outlierPOOL loci related to bonamiosis resistance using the whole population data. Significant Bonferroni P < 0.00013, 0.00013 < P < 0.001, 0.001 < P < 0.01 and 0.01 < P < 0.05 values are shown in red, yellow, green and blue color, respectively. In bold characters the 19 consistently linked outlierPOOL-S loci (see Table 3).
	160197	161992	162137	163443	163478	165368	167536	168827	168879	169244	171613	172878	174144	174273	174678	175098	175893	179850	180610	183021	183584	183747	184858	186592	186978	189699	199647	203903
158113	0	0	0	0	0.00016	0	0	0	0	0	0	0	0	0	0	0	0	0.0001	0	0	0	0	0	0	0	0	0	0
160197		0	0	0	3e-05	0	0	0	0	0	0	0	0	0	0	0	0	0	0	0	0	0	0	0	0	0	0	0
161992			0	0	0	0	0	0	0	0	0	0	0	0	0	0.00052	0	0	1e-05	0	0	0	0	0	0	0	1e-05	0
162137				0	0	0	0	0	0	0	0	0	0	0	0	0	0	0	0	0	0	0	0	0	0	0	0	0
163443					0	0	0	0	0	0	0	0	0	0	0	0	0	0	0	0	0	0	0	0	0	0	0	0
163478						0	0	0.00036	0	3e-05	0	0	0	0	0	0.0014	0	0	0.00022	0	0	0	0	0	0	0	0.01414	0
165368							0	0	0	0	0	0	0	0	0	0	0	0	0	0	0	0	0	0	0	0	0	0
167536								0	0	0	0	0	0	0	0	0	0	0	0	0	0	0	0	0	0	0	0.00065	0
168827									0	0	0.00137	0	0	0	0	0.08264	0	0	0	0	0	0	0	0.14263	0	1e-05	0	0
168879										0	0	0	0	0	0	0	0	0	0	0	0	0	0	0	0	0	0	0
169244											0	0	0	0	0	0	0	0	0	0	0	0	0.00017	1e-05	0	0	0	0
171613												0	0	0	0	0	0	0	0	0	0	0	0.004	0	0	0	0.00059	0
172878													0	0	0	0	0	0	0	0	0	0	0	0	0	0	0	0
174144														0	0	0	0	0	0	0	0	0	0	0	0	0	0	0
174273															0	0	0	0	0	0	0	0	0	0	0	0	0	0
174678																0	0	0	0	0	0	0	0	0	0	0	0	0
175098																	0	0.00043	0	4e-05	0	0	0.01695	0	0	0	0.07165	0
175893																		0.00022	0	0	1e-05	0	0.00122	0.0016	0	0	0.00534	0
179850																			0	0	0	0	0	0	0	0	0	0
180610																				0	0	0	0	4e-05	0	0	6e-05	0
183021																					0	0	0	0	0	0	0	0
183584																						0	0	0		1e-05	0	0
183747																							0	0	0	0	0	0
184858																								0.00245	0	9e-05	1e-05	0
186592																									0	0	0.11736	0
186978																										0	0	0
189699																											0.01837	0
199647																												0
0	0	0	0	0	0	0	0	0	0	0	0
0	0	0	0	0	0	0	0	0	0	0	0
	0	0	0	0	0	0	0	0	0	0	0
		0	0	0	0	0	0	0	0	0	0
			0	0.00043	0	4e-05	0	0	0	0	0
				0.00022	0	0	1e-05	0	0	0	0
					0	0	0	0	0	0	0
						0	0	0	0	0	0
							0	0	0	0	0
								0	0	0	0
									0	0	0
										0	0
											0
