# Supplementary material for: Signatures of selection for bonamiosis resistance in European flat oyster (Ostrea edulis): New genomic tools for breeding programs and management of natural resources
Source: Evol Appl. 2019 Jul 5;12(9):1781–96. doi: 10.1111/eva.12832 (PMC6752124; doi:10.1111/eva.12832)
Supplement: Supplementary file 8 [file EVA-12-1781-s008.xlsx]

## Sheet: Hoja1
Table S8. Significant hits of the 86 outlierPOOL ARRAY loci against the available reference genomic resources. In bold face the SNPs pertaining to the 22 outlierPOOL-S set.
SNP code	Reference source	% identity	align. length (bp)	E-value
	Crassotrea gigas genome
165368	scaffold1857	85	54	2.5e-07
	BLASTN
165368	PREDICTED: Crassostrea virginica uncharacterized LOC111134422 (LOC111134422), mRNA	84	60	8e-08
	Ostrea edulis database
165368	3102e (PREDICTED: Crassostrea virginica uncharacterized LOC111134422)	99	71	2.5e-30
173480	3450e (PREDICTED: Crassostrea virginica WD repeat-containing protein 5-like)	85	47	5.5e-07
183747	6509e (N.A.)	99	71	2.5e-30
186978	2031e (PREDICTED: Crassostrea virginica uncharacterized LOC111134288)	91	64	5.4e-17
