# Supplementary material for: Signatures of selection for bonamiosis resistance in European flat oyster (Ostrea edulis): New genomic tools for breeding programs and management of natural resources
Source: Evol Appl. 2019 Jul 5;12(9):1781–96. doi: 10.1111/eva.12832 (PMC6752124; doi:10.1111/eva.12832)
Supplement: Supplementary file 9 [file EVA-12-1781-s009.xlsx]

## Sheet: Supplementary Table GeneClass
Table S9. Results of assignment tests carried out with GENECLASS using the 324 outlierIND loci (P < 0.01) and the Bayesian method of Rannala and Mountain. Population codes are shown in Table 1. Population assigned for each individual (and its percentage) is shown in bold letter. Population codes are shown in Table 1.
	rank	score	rank	score	rank	score	rank	score	rank	score
Assigned individual	1	%	2	%	3	%	4	%	5	%
ROS06	ROS	100	Tbay	0	QUI	0	LRy	0	ORT	0
ROS17	ROS	100	LRy	0	Tbay	0	QUI	0	ORT	0
ROS19	ROS	100	Tbay	0	LRy	0	ORT	0	QUI	0
ROS10	ROS	100	LRy	0	Tbay	0	QUI	0	ORT	0
ROS23	ROS	100	LRy	0	Tbay	0	QUI	0	ORT	0
ROS11	ROS	100	LRy	0	Tbay	0	QUI	0	ORT	0
ROS21	ROS	100	Tbay	0	LRy	0	QUI	0	ORT	0
ROS13	ROS	100	Tbay	0	LRy	0	QUI	0	ORT	0
ROS30	ROS	100	Tbay	0	QUI	0	LRy	0	ORT	0
ROS14	ROS	100	LRy	0	Tbay	0	QUI	0	ORT	0
ROS31	ROS	100	Tbay	0	LRy	0	QUI	0	ORT	0
ROS15	ROS	100	Tbay	0	LRy	0	QUI	0	ORT	0
ROS34	ROS	100	Tbay	0	LRy	0	QUI	0	ORT	0
ROS09	ROS	100	Tbay	0	LRy	0	QUI	0	ORT	0
ROS16	ROS	100	Tbay	0	LRy	0	ORT	0	QUI	0
ROS37	ROS	100	LRy	0	Tbay	0	QUI	0	ORT	0
ORT12	ORT	100	QUI	0	Tbay	0	LRy	0	ROS	0
ORT09	ORT	100	QUI	0	Tbay	0	LRy	0	ROS	0
ORT11	ORT	100	QUI	0	Tbay	0	LRy	0	ROS	0
ORT01	ORT	100	QUI	0	Tbay	0	LRy	0	ROS	0
ORT33	ORT	100	QUI	0	LRy	0	Tbay	0	ROS	0
ORT17	ORT	100	QUI	0	Tbay	0	LRy	0	ROS	0
ORT34	ORT	100	QUI	0	LRy	0	Tbay	0	ROS	0
ORT35	ORT	100	QUI	0	LRy	0	Tbay	0	ROS	0
ORT36	ORT	100	QUI	0	LRy	0	Tbay	0	ROS	0
ORT16	ORT	100	QUI	0	LRy	0	Tbay	0	ROS	0
ORT08	ORT	100	QUI	0	LRy	0	Tbay	0	ROS	0
ORT19a	ORT	100	QUI	0	LRy	0	Tbay	0	ROS	0
ORT31	ORT	100	Tbay	0	QUI	0	LRy	0	ROS	0
ORT19b	ORT	100	QUI	0	LRy	0	Tbay	0	ROS	0
ORT27	ORT	100	QUI	0	Tbay	0	LRy	0	ROS	0
ORT03	ORT	100	Tbay	0	QUI	0	LRy	0	ROS	0
QUI59131	QUI	100	LRy	0	Tbay	0	ROS	0	ORT	0
QUI59140	QUI	100	Tbay	0	ORT	0	LRy	0	ROS	0
QUI59158	QUI	100	Tbay	0	ORT	0	LRy	0	ROS	0
QUI59132	QUI	100	Tbay	0	ORT	0	ROS	0	LRy	0
QUI59147	QUI	100	ORT	0	Tbay	0	LRy	0	ROS	0
QUI59146	QUI	100	ORT	0	Tbay	0	LRy	0	ROS	0
QUI59138	QUI	100	LRy	0	ORT	0	Tbay	0	ROS	0
QUI59148	QUI	100	Tbay	0	ORT	0	ROS	0	LRy	0
QUI59139	QUI	100	ORT	0	LRy	0	Tbay	0	ROS	0
QUI59150	QUI	100	ORT	0	Tbay	0	LRy	0	ROS	0
QUI59151	QUI	100	QUI	0.967	ROS	0	ORT	0	Tbay	0
QUI59142	QUI	100	ORT	0	Tbay	0	LRy	0	ROS	0
QUI59134	QUI	100	ORT	0	Tbay	0	LRy	0	ROS	0
QUI59157	QUI	100	ORT	0	Tbay	0	LRy	0	ROS	0
QUI59143	QUI	100	ORT	0	LRy	0	Tbay	0	ROS	0
LIM07	LIM	100	LRy	0	QUI	0	ROS	0	ORT	0
LIM35	LIM	100	LRy	0	QUI	0	ROS	0	ORT	0
LIM10	LIM	100	QUI	0	ORT	0	LRy	0	ROS	0
LIM36	LIM	100	QUI	0	ROS	0	LRy	0	ORT	0
LIM22	LIM	100	LRy	0	ROS	0	QUI	0	ORT	0
LIM37	LIM	100	QUI	0	ORT	0	LRy	0	ROS	0
LIM27	LIM	100	LRy	0	QUI	0	ROS	0	ORT	0
LIM39	LIM	100	LRy	0	QUI	0	ROS	0	ORT	0
LIM31	LIM	100	LRy	0	ORT	0	QUI	0	ROS	0
LIM41	LIM	100	LRy	0	QUI	0	ROS	0	ORT	0
LIM32	LIM	100	QUI	0	ROS	0	LRy	0	ORT	0
LIM49	LIM	100	LRy	0	ROS	0	QUI	0	ORT	0
LIM33	LIM	100	QUI	0	LRy	0	ORT	0	ROS	0
LIM51	LIM	100	LRy	0	QUI	0	ORT	0	ROS	0
LIM34	LIM	100	ROS	0	LRy	0	QUI	0	ORT	0
LIM54	LIM	100	LRy	0	ROS	0	QUI	0	ORT	0
LRy17	LRy	100	ORT	0	Tbay	0	QUI	0	ROS	0
LRy02	LRy	100	QUI	0	ORT	0	ROS	0	Tbay	0
LRy16	LRy	100	ROS	0	QUI	0	Tbay	0	ORT	0
LRy03	LRy	100	ROS	0	QUI	0	ORT	0	Tbay	0
LRy04	LRy	100	Tbay	0	QUI	0	ROS	0	ORT	0
LRy18	LRy	100	ROS	0	ORT	0	QUI	0	Tbay	0
LRy06	LRy	100	ROS	0	QUI	0	ORT	0	Tbay	0
LRy20	LRy	100	ROS	0	QUI	0	Tbay	0	ORT	0
LRy08	LRy	100	ROS	0	Tbay	0	QUI	0	ORT	0
LRy23	LRy	100	Tbay	0	ROS	0	QUI	0	ORT	0
LRy09	LRy	100	ORT	0	QUI	0	Tbay	0	ROS	0
LRy24	LRy	100	QUI	0	Tbay	0	ROS	0	ORT	0
LRy14	LRy	100	QUI	0	Tbay	0	ORT	0	ROS	0
LRy25	LRy	100	ROS	0	QUI	0	Tbay	0	ORT	0
LRy15	LRy	100	QUI	0	ORT	0	ROS	0	Tbay	0
LRy30	LRy	100	ROS	0	Tbay	0	QUI	0	ORT	0
TBay12	TBay	100	ROS	0	QUI	0	LRy	0	ORT	0
TBay13	TBay	100	QUI	0	ORT	0	ROS	0	LRy	0
TBay03	TBay	100	QUI	0	LRy	0	ROS	0	ORT	0
TBay14	TBay	100	ROS	0	LRy	0	QUI	0	ORT	0
TBay04	TBay	100	QUI	0	ROS	0	LRy	0	ORT	0
TBay17	TBay	100	ROS	0	LRy	0	QUI	0	ORT	0
TBay05	TBay	100	QUI	0	ORT	0	ROS	0	LRy	0
TBay20	TBay	100	QUI	0	ROS	0	ORT	0	LRy	0
TBay07	TBay	100	LRy	0	QUI	0	ROS	0	ORT	0
TBay21	TBay	100	ROS	0	QUI	0	ORT	0	LRy	0
TBay01	TBay	100	ROS	0	QUI	0	ORT	0	LRy	0
TBay10	TBay	100	ORT	0	QUI	0	ROS	0	LRy	0
TBay23	TBay	100	ROS	0	QUI	0	LRy	0	ORT	0
TBay02	TBay	100	QUI	0	ORT	0	ROS	0	LRy	0
TBay11	TBay	100	QUI	0	ROS	0	ORT	0	LRy	0
TBay30	TBay	100	ROS	0	QUI	0	LRy	0	ORT	0
